# Supplementary material for: Enhanced silica export in a future ocean triggers global diatom decline
Source: Nature. 2022 May 25;605(7911):696–700. doi: 10.1038/s41586-022-04687-0 (PMC9132771; doi:10.1038/s41586-022-04687-0)
Supplement: Supplementary file 1 — Supplementary Data [file 41586_2022_4687_MOESM1_ESM.xlsx]

## Sheet: data for PANGAEA
Location	date [yyyy-mm-dd]	day of experiment	pCO2 treatment [µatm]	Si flux [µmol bSi L-1 d-1]	N flux [µmol PON L-1 d-1]	C flux [µmol POC L-1 d-1]	Si:N flux	C:N flux	Si:C flux
Svalbard	2010-06-08	1	176.543	0.003244	0.034974	0.233136	0.0927546	6.66598	0.0139146
Svalbard	2010-06-10	3	176.543	0.003296	0.037958	0.246121	0.0868328	6.48403	0.0133918		/* DATA DESCRIPTION:
Svalbard	2010-06-12	5	176.543	0.001364	0.015954	0.097197	0.0854958	6.09233	0.0140334		Citation:	Taucher, Jan; Boxhammer, Tim (2021): Mass fluxes and elemental composition of particulate export in KOSMOS mesocosm experiments on ocean acidification (2010-2014)
Svalbard	2010-06-14	7	176.543	0.002295	0.029505	0.189485	0.0777834	6.42213	0.0121118		In supplement to:	Taucher et al. (2022): Enhanced silica export in a future ocean triggers global diatom decline. Nature. doi:10.1038/s41586-022-04687-0
Svalbard	2010-06-16	9	176.543	0.00305	0.030256	0.207909	0.100806	6.87166	0.0146699		Related to:	Publicly available dataset on PANGAEA: https://doi.org/10.1038/s41586-022-04687-0
Svalbard	2010-06-17	10	176.543	0.00141	0.019243	0.12298	0.0732734	6.3909	0.0114653		Project(s):	European Project on Ocean Acidification (EPOCA)
Svalbard	2010-06-19	12	176.543	0.003082	0.058604	0.359311	0.0525903	6.13117	0.00857753			BIOACID
Svalbard	2010-06-21	14	176.543	0.003628	0.081762	0.475171	0.0443727	5.81164	0.00763515			SOPRAN
Svalbard	2010-06-23	16	176.543	0.010197	0.15854	0.957092	0.0643182	6.03691	0.0106541
Svalbard	2010-06-25	18	176.543	0.007785	0.091095	0.582137	0.0854602	6.39044	0.0133731		Comment:
Svalbard	2010-06-27	20	176.543	0.003871	0.044433	0.283125	0.0871199	6.37195	0.0136724		Parameter(s):	Location of experiment
Svalbard	2010-06-29	22	176.543	0.001253	0.012035	0.071304	0.104113	5.92472	0.0175726			DATE/TIME (date) [yyyy-mm-dd]
Svalbard	2010-06-08	1	178.14	0.000857	0.015868	0.10911	0.0540081	6.8761	0.00785446			day of experiment
Svalbard	2010-06-10	3	178.14	0.0061	0.034283	0.257096	0.177931	7.49923	0.0237265			pCO2 treatment: Partial pressure of carbon dioxide (water) at seawater temperature [µatm], here given as temporal average over the study period
Svalbard	2010-06-12	5	178.14	0.000408	0.007819	0.049589	0.0521806	6.34212	0.00822763			Flux of biogenic silica [µmol bSi L-1 d-1] (Si flux) * PI: Taucher, Jan and (jtaucher@geomar.de) Boxhammer, Tim * METHOD: Sediment trap; spectrophotometrical Si measurement (after alkaline leaching of particulate matter) * COMMENT: flux normalized to mesocosm volume, thus given as concentration per L
Svalbard	2010-06-14	7	178.14	0.000728	0.014225	0.086958	0.0511775	6.11304	0.00837186			Flux of particulate organic nitrogen [µmol PON L-1 d-1] (N flux) * PI: Taucher, Jan and (jtaucher@geomar.de) Boxhammer, Tim * METHOD: Sediment trap; elemental analyzer * COMMENT: flux normalized to mesocosm volume, thus given as concentration per L
Svalbard	2010-06-16	9	178.14	0.001002	0.019201	0.123703	0.0521848	6.44253	0.00810005			Flux of particulate organic carbon [µmol POC L-1 d-1] (C flux) * PI: Taucher, Jan and (jtaucher@geomar.de) Boxhammer, Tim * METHOD: Sediment trap; elemental analyzer * COMMENT: flux normalized to mesocosm volume, thus given as concentration per L
Svalbard	2010-06-17	10	178.14	0.00126	0.014418	0.101414	0.0873908	7.03385	0.0124243			Si:N ratio of flux [mol mol-1] * PI: Taucher, Jan (jtaucher@geomar.de)
Svalbard	2010-06-19	12	178.14	0.001822	0.034738	0.213542	0.0524498	6.14722	0.00853228			C:N ratio of flux [mol mol-1] * PI: Taucher, Jan (jtaucher@geomar.de)
Svalbard	2010-06-21	14	178.14	0.001671	0.056102	0.297722	0.029785	5.3068	0.00561262			Si:C ratio of flux [mol mol-1] * PI: Taucher, Jan (jtaucher@geomar.de)
Svalbard	2010-06-23	16	178.14	0.003344	0.091297	0.500161	0.0366277	5.47839	0.00668585
Svalbard	2010-06-25	18	178.14	0.004352	0.067614	0.40501	0.0643654	5.99003	0.0107454
Svalbard	2010-06-27	20	178.14	0.002049	0.035703	0.20212	0.0573901	5.66115	0.0101375
Svalbard	2010-06-29	22	178.14	0.009978	0.057507	0.351694	0.173509	6.11567	0.0283713
Svalbard	2010-06-08	1	245.15	0.003054	0.027195	0.18816	0.1123	6.91892	0.0162309
Svalbard	2010-06-10	3	245.15	0.002208	0.034792	0.216059	0.0634629	6.21002	0.0102194
Svalbard	2010-06-12	5	245.15	0.001123	0.009744	0.067748	0.11525	6.95279	0.0165761
Svalbard	2010-06-14	7	245.15	0.001954	0.022027	0.14463	0.0887093	6.56603	0.0135103
Svalbard	2010-06-16	9	245.15	0.001547	0.024328	0.146611	0.0635893	6.02643	0.0105517
Svalbard	2010-06-17	10	245.15	0.00125	0.014361	0.091109	0.0870413	6.3442	0.0137198
Svalbard	2010-06-19	12	245.15	0.001865	0.036494	0.215455	0.0511043	5.90385	0.0086561
Svalbard	2010-06-21	14	245.15	0.001716	0.058099	0.315531	0.0295358	5.43092	0.00543845
Svalbard	2010-06-23	16	245.15	0.003949	0.096698	0.527129	0.0408385	5.45129	0.00749152
Svalbard	2010-06-25	18	245.15	0.003427	0.067036	0.366188	0.0511218	5.46256	0.00935858
Svalbard	2010-06-27	20	245.15	0.003787	0.063255	0.35549	0.0598688	5.61995	0.0106529
Svalbard	2010-06-29	22	245.15	0.007939	0.038835	0.241436	0.204429	6.21697	0.0328824
Svalbard	2010-06-08	1	324.117	0.00294	0.033144	0.23556	0.0887038	7.10717	0.0124809
Svalbard	2010-06-10	3	324.117	0.003412	0.034251	0.233411	0.0996175	6.81472	0.014618
Svalbard	2010-06-12	5	324.117	0.004061	0.019305	0.149472	0.21036	7.74266	0.027169
Svalbard	2010-06-14	7	324.117	0.002658	0.019447	0.133743	0.136679	6.87731	0.0198739
Svalbard	2010-06-16	9	324.117	0.001078	0.019684	0.11704	0.0547653	5.94595	0.00921053
Svalbard	2010-06-17	10	324.117	0.001168	0.014317	0.090573	0.0815813	6.32626	0.0128957
Svalbard	2010-06-19	12	324.117	0.002453	0.042817	0.262059	0.0572903	6.12044	0.00936049
Svalbard	2010-06-21	14	324.117	0.001631	0.053895	0.288223	0.0302625	5.34786	0.00565881
Svalbard	2010-06-23	16	324.117	0.005166	0.134692	0.729	0.0383542	5.41235	0.00708642
Svalbard	2010-06-25	18	324.117	0.002963	0.075389	0.404003	0.0393028	5.35891	0.0073341
Svalbard	2010-06-27	20	324.117	0.002151	0.047996	0.261646	0.0448162	5.45141	0.00822103
Svalbard	2010-06-29	22	324.117	0.004851	0.037783	0.227614	0.128391	6.02424	0.0213124
Svalbard	2010-06-08	1	405.16	0.001186	0.017933	0.129199	0.0661351	7.20454	0.00917964
Svalbard	2010-06-10	3	405.16	0.004494	0.030778	0.227341	0.146013	7.38648	0.0197677
Svalbard	2010-06-12	5	405.16	0.000963	0.007782	0.057564	0.123747	7.39707	0.0167292
Svalbard	2010-06-14	7	405.16	0.001634	0.024048	0.156963	0.0679474	6.52707	0.0104101
Svalbard	2010-06-16	9	405.16	0.001656	0.028165	0.188573	0.0587964	6.6953	0.00878175
Svalbard	2010-06-17	10	405.16	0.000998	0.013023	0.088535	0.0766336	6.79836	0.0112724
Svalbard	2010-06-19	12	405.16	0.003286	0.046708	0.334004	0.070352	7.15089	0.00983821
Svalbard	2010-06-21	14	405.16	0.001536	0.042153	0.231902	0.0364387	5.50144	0.00662349
Svalbard	2010-06-23	16	405.16	0.006649	0.112618	0.636686	0.0590403	5.6535	0.0104431
Svalbard	2010-06-25	18	405.16	0.008157	0.093533	0.565461	0.0872099	6.04558	0.0144254
Svalbard	2010-06-27	20	405.16	0.001644	0.021132	0.122016	0.0777967	5.77399	0.0134736
Svalbard	2010-06-29	22	405.16	0.003429	0.024549	0.150803	0.13968	6.14294	0.0227383
Svalbard	2010-06-08	1	568.224	0.003391	0.028694	0.215519	0.118178	7.51094	0.0157341
Svalbard	2010-06-10	3	568.224	0.005657	0.037774	0.286663	0.149759	7.5889	0.019734
Svalbard	2010-06-12	5	568.224	0.001705	0.017561	0.109354	0.0970901	6.22709	0.0155916
Svalbard	2010-06-14	7	568.224	0.00195	0.023917	0.149814	0.081532	6.26391	0.0130161
Svalbard	2010-06-16	9	568.224	0.002925	0.028618	0.1982	0.102208	6.92571	0.0147578
Svalbard	2010-06-17	10	568.224	0.000759	0.006641	0.044023	0.11429	6.62897	0.017241
Svalbard	2010-06-19	12	568.224	0.002472	0.031181	0.205086	0.079279	6.57727	0.0120535
Svalbard	2010-06-21	14	568.224	0.003788	0.063643	0.394681	0.0595195	6.20148	0.00959762
Svalbard	2010-06-23	16	568.224	0.012671	0.145979	0.961537	0.0868002	6.58682	0.0131779
Svalbard	2010-06-25	18	568.224	0.005109	0.058266	0.372433	0.0876841	6.39194	0.0137179
Svalbard	2010-06-27	20	568.224	0.002866	0.039535	0.227876	0.0724927	5.76391	0.012577
Svalbard	2010-06-29	22	568.224	0.003497	0.02585	0.161948	0.13528	6.26491	0.0215934
Svalbard	2010-06-08	1	658.824	0.002696	0.024275	0.171607	0.111061	7.06929	0.0157103
Svalbard	2010-06-10	3	658.824	0.004325	0.036349	0.258923	0.118985	7.12325	0.0167038
Svalbard	2010-06-12	5	658.824	0.001892	0.015626	0.111339	0.12108	7.12524	0.0169931
Svalbard	2010-06-14	7	658.824	0.002027	0.024822	0.160679	0.0816614	6.47325	0.0126152
Svalbard	2010-06-16	9	658.824	0.000768	0.021341	0.140415	0.0359871	6.57959	0.0054695
Svalbard	2010-06-17	10	658.824	0.001717	0.019446	0.138513	0.0882958	7.12296	0.0123959
Svalbard	2010-06-19	12	658.824	0.002178	0.04014	0.251478	0.0542601	6.26502	0.0086608
Svalbard	2010-06-21	14	658.824	0.003132	0.068678	0.390649	0.0456041	5.68812	0.00801743
Svalbard	2010-06-23	16	658.824	0.008968	0.136235	0.79806	0.0658274	5.85797	0.0112373
Svalbard	2010-06-25	18	658.824	0.009799	0.084245	0.537535	0.116316	6.38062	0.0182295
Svalbard	2010-06-27	20	658.824	0.003001	0.035694	0.209519	0.0840758	5.86987	0.0143233
Svalbard	2010-06-29	22	658.824	0.00336	0.022616	0.143371	0.148567	6.33936	0.0234357
Svalbard	2010-06-08	1	799.653	0.002928	0.02521	0.192534	0.116144	7.63721	0.0152077
Svalbard	2010-06-10	3	799.653	0.004496	0.039174	0.276916	0.11477	7.06887	0.016236
Svalbard	2010-06-12	5	799.653	0.000957	0.010158	0.067579	0.0942115	6.65279	0.0141612
Svalbard	2010-06-14	7	799.653	0.001772	0.02274	0.15447	0.0779244	6.79288	0.0114715
Svalbard	2010-06-16	9	799.653	0.00136	0.031008	0.213031	0.0438596	6.87019	0.00638405
Svalbard	2010-06-17	10	799.653	0.001043	0.017923	0.116796	0.0581934	6.51654	0.0089301
Svalbard	2010-06-19	12	799.653	0.003327	0.052071	0.356055	0.0638935	6.83788	0.00934406
Svalbard	2010-06-21	14	799.653	0.003594	0.06891	0.414431	0.052155	6.01409	0.00867213
Svalbard	2010-06-23	16	799.653	0.008531	0.101303	0.65901	0.0842127	6.50534	0.0129452
Svalbard	2010-06-25	18	799.653	0.00919	0.084802	0.532232	0.10837	6.27617	0.0172669
Svalbard	2010-06-27	20	799.653	0.005219	0.037613	0.25081	0.138755	6.66817	0.0208086
Svalbard	2010-06-29	22	799.653	0.004766	0.026227	0.176991	0.181721	6.74843	0.0269279
Svalbard	2010-06-08	1	999.107	0.002359	0.026441	0.177668	0.0892175	6.71941	0.0132776
Svalbard	2010-06-10	3	999.107	0.003399	0.032325	0.220225	0.105151	6.81284	0.0154342
Svalbard	2010-06-12	5	999.107	0.001526	0.022918	0.156218	0.0665852	6.81639	0.0097684
Svalbard	2010-06-14	7	999.107	0.001447	0.025456	0.186722	0.0568432	7.33509	0.00774949
Svalbard	2010-06-16	9	999.107	0.001115	0.029974	0.217068	0.0371989	7.24188	0.00513664
Svalbard	2010-06-17	10	999.107	0.000816	0.016091	0.106877	0.0507116	6.64204	0.00763494
Svalbard	2010-06-19	12	999.107	0.002219	0.043244	0.282706	0.0513135	6.53746	0.00784914
Svalbard	2010-06-21	14	999.107	0.002498	0.04701	0.287279	0.0531376	6.11102	0.00869538
Svalbard	2010-06-23	16	999.107	0.010461	0.09908	0.65502	0.105581	6.61102	0.0159705
Svalbard	2010-06-25	18	999.107	0.010323	0.069966	0.4397	0.147543	6.28448	0.0234774
Svalbard	2010-06-27	20	999.107	0.004479	0.025941	0.168893	0.172661	6.51066	0.0265197
Svalbard	2010-06-29	22	999.107	0.00659	0.026626	0.18776	0.247502	7.05175	0.035098
Norway	2011-05-19	16	644	0.0423857	0.0680704	0.596918	0.622674	8.76914	0.0710074
Norway	2011-05-20	17	644	0.0131251	0.0241745	0.201484	0.542931	8.33457	0.065142
Norway	2011-05-21	18	644	0.0133754	0.0197989	0.162044	0.675563	8.1845	0.0825417
Norway	2011-05-22	19	644	0.00894414	0.0138587	0.111693	0.64538	8.05941	0.0800778
Norway	2011-05-23	20	644	0.0518146	0.0517367	0.478032	1.00151	9.2397	0.108392
Norway	2011-05-24	21	644	0.0191055	0.0187845	0.172429	1.01709	9.17935	0.110802
Norway	2011-05-25	22	644	0.0253409	0.0236846	0.201997	1.06993	8.52862	0.125452
Norway	2011-05-26	23	644	0.0187277	0.0192111	0.165455	0.974838	8.61246	0.113189
Norway	2011-05-27	24	644	0.0871837	0.0721132	0.647434	1.20899	8.97803	0.13466
Norway	2011-05-28	25	644	0.034606	0.0372428	0.326618	0.9292	8.76996	0.105953
Norway	2011-05-29	26	644	0.00912147	0.0132254	0.106494	0.689693	8.0522	0.0856527
Norway	2011-05-30	27	644	0.0765535	0.0987083	0.827977	0.775553	8.38813	0.0924584
Norway	2011-05-31	28	644	0.0780147	0.113596	0.934182	0.686773	8.22372	0.0835113
Norway	2011-06-01	29	644	0.0206385	0.0594229	0.514165	0.347316	8.65264	0.0401398
Norway	2011-06-02	30	644	0.0206265	0.0468922	0.388495	0.43987	8.28485	0.0530933
Norway	2011-06-03	31	644	0.0382978	0.0822073	0.654323	0.465868	7.95943	0.0585304
Norway	2011-06-04	32	644	0.0406551	0.0873019	0.744503	0.465684	8.5279	0.0546071
Norway	2011-06-05	33	644	0.017491	0.052393	0.450603	0.333842	8.60044	0.0388169
Norway	2011-06-06	34	644	0.0231128	0.068299	0.621377	0.338405	9.09789	0.037196
Norway	2011-06-07	35	644	0.0120845	0.0420437	0.374839	0.287426	8.91548	0.032239
Norway	2011-05-19	16	773	0.0509101	0.0806776	0.718915	0.631031	8.91097	0.0708151
Norway	2011-05-20	17	773	0.00962536	0.0251036	0.209265	0.383425	8.33604	0.045996
Norway	2011-05-21	18	773	0.00657228	0.0103518	0.0843113	0.63489	8.14457	0.0779525
Norway	2011-05-22	19	773	0.0385906	0.0408546	0.345735	0.944584	8.46257	0.111619
Norway	2011-05-23	20	773	0.0512907	0.0441052	0.403135	1.16292	9.14031	0.12723
Norway	2011-05-24	21	773	0.0141869	0.011253	0.102274	1.26072	9.08854	0.138715
Norway	2011-05-25	22	773	0.0428955	0.0331453	0.301634	1.29416	9.10035	0.14221
Norway	2011-05-26	23	773	0.0593519	0.0460876	0.414964	1.28781	9.00381	0.143029
Norway	2011-05-27	24	773	0.0842853	0.0724604	0.627083	1.16319	8.65415	0.134409
Norway	2011-05-28	25	773	0.0524497	0.0603374	0.507848	0.869273	8.4168	0.103278
Norway	2011-05-29	26	773	0.0176313	0.0283038	0.223214	0.62293	7.88635	0.0789884
Norway	2011-05-30	27	773	0.0487385	0.0892274	0.70862	0.546228	7.94173	0.0687794
Norway	2011-05-31	28	773	0.114398	0.212803	1.66162	0.537576	7.80825	0.0688472
Norway	2011-06-01	29	773	0.0241643	0.0602009	0.468368	0.401394	7.78008	0.0515925
Norway	2011-06-02	30	773	0.0145033	0.0460757	0.354207	0.314772	7.6875	0.040946
Norway	2011-06-03	31	773	0.0311562	0.0927658	0.705398	0.335858	7.60407	0.0441682
Norway	2011-06-04	32	773	0.0199366	0.0724655	0.576111	0.275118	7.95014	0.0346054
Norway	2011-06-05	33	773	0.0126517	0.0537031	0.432841	0.235587	8.0599	0.0292295
Norway	2011-06-06	34	773	0.0182171	0.0719784	0.56378	0.253091	7.83262	0.0323125
Norway	2011-06-07	35	773	0.00860963	0.0445807	0.339794	0.193125	7.62201	0.0253378
Norway	2011-05-19	16	773	0.0476112	0.0895909	0.81282	0.531428	9.07257	0.0585753
Norway	2011-05-20	17	773	0.00959188	0.0231666	0.197974	0.41404	8.54568	0.0484502
Norway	2011-05-21	18	305	0.0092177	0.0182461	0.147607	0.505187	8.08976	0.0624477
Norway	2011-05-22	19	305	0.011842	0.0213568	0.176513	0.554484	8.26496	0.0670885
Norway	2011-05-23	20	305	0.0549007	0.0615582	0.567531	0.891849	9.21941	0.096736
Norway	2011-05-24	21	305	0.0222279	0.0245606	0.231261	0.905019	9.41593	0.0961157
Norway	2011-05-25	22	305	0.0453857	0.0409752	0.368989	1.10764	9.00518	0.123
Norway	2011-05-26	23	305	0.0510317	0.0463036	0.413047	1.10211	8.9204	0.12355
Norway	2011-05-27	24	305	0.0634692	0.0610043	0.569609	1.04041	9.33719	0.111426
Norway	2011-05-28	25	305	0.041061	0.0505299	0.442046	0.812609	8.74821	0.0928886
Norway	2011-05-29	26	305	0.0329851	0.0553916	0.482871	0.595489	8.71741	0.0683104
Norway	2011-05-30	27	305	0.0531817	0.105944	0.93981	0.50198	8.87083	0.0565878
Norway	2011-05-31	28	305	0.0665661	0.160144	1.3598	0.415663	8.49108	0.0489529
Norway	2011-06-01	29	305	0.0168592	0.0571137	0.482377	0.295186	8.44589	0.0349502
Norway	2011-06-02	30	305	0.0191962	0.0594414	0.549155	0.322944	9.23859	0.034956
Norway	2011-06-03	31	305	0.0232251	0.0759085	0.695545	0.305961	9.16293	0.0333912
Norway	2011-06-04	32	305	0.0646475	0.170105	1.62616	0.380046	9.55976	0.0397547
Norway	2011-06-05	33	305	0.0207966	0.0734809	0.680899	0.283021	9.26633	0.0305429
Norway	2011-06-06	34	305	0.0140353	0.0533562	0.508955	0.263049	9.53881	0.0275767
Norway	2011-06-07	35	305	0.0151063	0.0501244	0.488842	0.301376	9.75258	0.0309022
Norway	2011-05-19	16	868	NA	NA	NA	NA	NA	NA
Norway	2011-05-20	17	868	0.0756788	0.103205	0.949921	0.733284	9.20418	0.0796686
Norway	2011-05-21	18	868	0.0169425	0.0192283	0.159984	0.881125	8.32028	0.105901
Norway	2011-05-22	19	868	0.0267877	0.0220238	0.19462	1.21631	8.83681	0.137641
Norway	2011-05-23	20	868	0.0898581	0.0630802	0.607287	1.4245	9.62722	0.147966
Norway	2011-05-24	21	868	0.0152468	0.0124482	0.113267	1.22481	9.09907	0.134609
Norway	2011-05-25	22	868	0.0616192	0.052253	0.468527	1.17925	8.96652	0.131517
Norway	2011-05-26	23	868	0.0355057	0.0278483	0.246454	1.27497	8.84986	0.144066
Norway	2011-05-27	24	868	0.0767982	0.0656574	0.584843	1.16968	8.9075	0.131314
Norway	2011-05-28	25	868	0.0541873	0.0591359	0.50099	0.916318	8.47183	0.108161
Norway	2011-05-29	26	868	0.0184243	0.0351575	0.272956	0.524049	7.76381	0.067499
Norway	2011-05-30	27	868	0.0355216	0.0607199	0.462062	0.585007	7.60973	0.0768762
Norway	2011-05-31	28	868	0.0728201	0.141886	1.09659	0.513229	7.72863	0.0664062
Norway	2011-06-01	29	868	0.0586373	0.12206	0.993249	0.480398	8.13739	0.0590358
Norway	2011-06-02	30	868	0.01763	0.0446925	0.370679	0.394474	8.29398	0.0475614
Norway	2011-06-03	31	868	0.0317231	0.0739661	0.59094	0.428886	7.98934	0.0536823
Norway	2011-06-04	32	868	0.0233665	0.0566269	0.461757	0.412639	8.15437	0.0506034
Norway	2011-06-05	33	868	0.0134491	0.0397186	0.327278	0.33861	8.23991	0.0410939
Norway	2011-06-06	34	868	0.0200582	0.0620719	0.523912	0.323145	8.44042	0.0382855
Norway	2011-06-07	35	868	0.00599347	0.0276531	0.225246	0.216737	8.14539	0.0266086
Norway	2011-05-19	16	65	0.0526617	0.0798694	0.769835	0.659348	9.63867	0.0684065
Norway	2011-05-20	17	65	0.00925413	0.0225185	0.18806	0.410956	8.35134	0.0492084
Norway	2011-05-21	18	65	0.00559517	0.0114045	0.0946612	0.490611	8.30034	0.0591073
Norway	2011-05-22	19	65	0.0284624	0.0378881	0.338546	0.751224	8.9354	0.0840727
Norway	2011-05-23	20	65	0.0337116	0.0353397	0.354692	0.953931	10.0367	0.0950447
Norway	2011-05-24	21	65	0.0117151	0.0137328	0.131919	0.853077	9.60618	0.0888051
Norway	2011-05-25	22	65	0.0143211	0.0148466	0.132705	0.964604	8.93842	0.107917
Norway	2011-05-26	23	65	0.0578991	0.0475477	0.444132	1.21771	9.34077	0.130365
Norway	2011-05-27	24	65	0.0673915	0.0533669	0.507764	1.2628	9.51458	0.132722
Norway	2011-05-28	25	65	0.0415721	0.040775	0.361432	1.01955	8.86405	0.115021
Norway	2011-05-29	26	65	0.0276564	0.0340849	0.299579	0.811397	8.7892	0.0923176
Norway	2011-05-30	27	65	0.0676288	0.0873096	0.732444	0.774585	8.38903	0.0923331
Norway	2011-05-31	28	65	0.0745696	0.132966	1.08949	0.560818	8.19377	0.0684445
Norway	2011-06-01	29	65	0.036111	0.0727331	0.612106	0.496486	8.41578	0.0589946
Norway	2011-06-02	30	65	0.0225249	0.062377	0.517147	0.361109	8.29066	0.0435561
Norway	2011-06-03	31	65	0.0383626	0.10934	0.919266	0.350855	8.40738	0.0417318
Norway	2011-06-04	32	65	0.0286335	0.0877671	0.756651	0.326244	8.62113	0.0378424
Norway	2011-06-05	33	65	0.0230675	0.0679657	0.5959	0.339399	8.76766	0.0387103
Norway	2011-06-06	34	65	0.0212558	0.0702055	0.630345	0.302765	8.97858	0.0337208
Norway	2011-06-07	35	65	0.0124913	0.0512786	0.456883	0.243596	8.90982	0.0273402
Norway	2011-05-19	16	1127	0.0474909	0.0615007	0.568689	0.772201	9.24686	0.0835095
Norway	2011-05-20	17	1127	0.00996768	0.0191125	0.152855	0.521526	7.99762	0.0652102
Norway	2011-05-21	18	1127	0.0190134	0.0233145	0.197225	0.81552	8.45936	0.0964044
Norway	2011-05-22	19	1127	0.0266125	0.026236	0.245278	1.01435	9.34893	0.108499
Norway	2011-05-23	20	1127	0.0566058	0.0485556	0.457458	1.16579	9.42133	0.12374
Norway	2011-05-24	21	1127	0.0289071	0.0195789	0.187246	1.47644	9.56364	0.154381
Norway	2011-05-25	22	1127	0.0336142	0.0226377	0.203472	1.48488	8.98818	0.165203
Norway	2011-05-26	23	1127	0.0817014	0.0587818	0.522919	1.38991	8.89594	0.156241
Norway	2011-05-27	24	1127	0.0695436	0.0652588	0.554004	1.06566	8.48933	0.125529
Norway	2011-05-28	25	1127	0.0374149	0.040029	0.350867	0.934694	8.76533	0.106635
Norway	2011-05-29	26	1127	0.024132	0.030802	0.250015	0.783456	8.11682	0.0965225
Norway	2011-05-30	27	1127	0.0137308	0.0223918	0.17711	0.613207	7.90959	0.0775271
Norway	2011-05-31	28	1127	0.0244577	0.0345714	0.269841	0.707455	7.80533	0.0906375
Norway	2011-06-01	29	1127	0.131108	0.202935	1.71575	0.646057	8.45465	0.0764143
Norway	2011-06-02	30	1127	0.0137658	0.0373499	0.295685	0.368562	7.91662	0.0465555
Norway	2011-06-03	31	1127	0.023362	0.0558889	0.431153	0.418007	7.71447	0.0541848
Norway	2011-06-04	32	1127	0.0366034	0.10432	0.826589	0.350876	7.9236	0.0442824
Norway	2011-06-05	33	1127	0.0223256	0.0613211	0.472219	0.364077	7.70077	0.047278
Norway	2011-06-06	34	1127	0.0217415	0.0591636	0.464877	0.36748	7.85748	0.0467682
Norway	2011-06-07	35	1127	0.00970605	0.0383311	0.284897	0.253216	7.43252	0.0340686
Norway	2011-05-19	16	491	0.0412613	0.0753066	0.710347	0.547911	9.43273	0.0580862
Norway	2011-05-20	17	491	0.00964326	0.01995	0.161902	0.483372	8.11541	0.0595623
Norway	2011-05-21	18	491	0.00670022	0.0130944	0.103407	0.511685	7.89701	0.0647947
Norway	2011-05-22	19	491	0.0128218	0.0193102	0.159521	0.66399	8.26096	0.0803768
Norway	2011-05-23	20	491	0.0450141	0.0460912	0.425085	0.976631	9.2227	0.105894
Norway	2011-05-24	21	491	0.0159797	0.01343	0.124869	1.18985	9.29775	0.127972
Norway	2011-05-25	22	491	0.0263286	0.019821	0.179986	1.32832	9.0806	0.146281
Norway	2011-05-26	23	491	0.036283	0.0278777	0.248056	1.30151	8.89803	0.146269
Norway	2011-05-27	24	491	0.0729034	0.0542306	0.488132	1.34432	9.00104	0.149352
Norway	2011-05-28	25	491	0.0207315	0.0210864	0.180448	0.983168	8.55753	0.114889
Norway	2011-05-29	26	491	0.0283568	0.0310251	0.271739	0.913995	8.75866	0.104353
Norway	2011-05-30	27	491	0.0867056	0.104099	0.899777	0.832916	8.64348	0.0963635
Norway	2011-05-31	28	491	0.0637119	0.0900911	0.744626	0.707194	8.26525	0.0855623
Norway	2011-06-01	29	491	0.0250243	0.0454593	0.360087	0.550476	7.92107	0.0694951
Norway	2011-06-02	30	491	0.012002	0.0290162	0.222089	0.413629	7.65396	0.0540412
Norway	2011-06-03	31	491	0.0324326	0.0754412	0.599289	0.429906	7.94379	0.0541185
Norway	2011-06-04	32	491	0.024915	0.0603495	0.494286	0.412846	8.19039	0.0504061
Norway	2011-06-05	33	491	0.0213724	0.0457002	0.385162	0.467667	8.42802	0.0554895
Norway	2011-06-06	34	491	0.0267816	0.0558484	0.493323	0.479542	8.83325	0.0542882
Norway	2011-06-07	35	491	0.0135346	0.0364273	0.294106	0.37155	8.07378	0.0460193
Norway	2011-05-19	16	1476	0.0405935	0.0681055	0.614315	0.596038	9.02005	0.0660793
Norway	2011-05-20	17	1476	0.0107068	0.0245863	0.194733	0.435479	7.92037	0.0549822
Norway	2011-05-21	18	1476	0.00671406	0.00903236	0.0741165	0.743334	8.20567	0.0905879
Norway	2011-05-22	19	1476	0.0351065	0.0264786	0.236026	1.32584	8.91382	0.14874
Norway	2011-05-23	20	1476	0.0507209	0.0363197	0.346187	1.39651	9.53166	0.146513
Norway	2011-05-24	21	1476	0.0185806	0.0142762	0.128574	1.30151	9.00619	0.144513
Norway	2011-05-25	22	1476	0.0312309	0.020772	0.189392	1.50351	9.11765	0.164901
Norway	2011-05-26	23	1476	0.0303263	0.0199949	0.176846	1.5167	8.84454	0.171484
Norway	2011-05-27	24	1476	0.0595804	0.0433498	0.365398	1.37441	8.42905	0.163056
Norway	2011-05-28	25	1476	0.0242971	0.0264537	0.216527	0.918475	8.18512	0.112213
Norway	2011-05-29	26	1476	0.00433778	0.0075413	0.0541775	0.575203	7.1841	0.0800661
Norway	2011-05-30	27	1476	0.0186131	0.0339339	0.237628	0.54851	7.00268	0.0783286
Norway	2011-05-31	28	1476	0.0788481	0.151674	1.12658	0.519852	7.42764	0.0699888
Norway	2011-06-01	29	1476	0.0266646	0.0651709	0.489886	0.40915	7.51695	0.0544303
Norway	2011-06-02	30	1476	0.00579075	0.0155074	0.113823	0.373419	7.33993	0.050875
Norway	2011-06-03	31	1476	0.0319371	0.0736986	0.543546	0.433348	7.37525	0.058757
Norway	2011-06-04	32	1476	0.0377994	0.0829623	0.628471	0.455621	7.57539	0.0601449
Norway	2011-06-05	33	1476	0.0220294	0.0457487	0.346463	0.481532	7.57319	0.0635837
Norway	2011-06-06	34	1476	0.0369653	0.0682206	0.526526	0.54185	7.71799	0.0702061
Norway	2011-06-07	35	1476	0.0230628	0.0517183	0.375542	0.445932	7.26129	0.0614122
Finland	2012-06-29	7	350	0.082284	0.0569531	0.490731	1.44477	8.61641	0.167676
Finland	2012-07-01	9	350	0.136418	0.0941889	0.838926	1.44835	8.90685	0.162611
Finland	2012-07-03	11	350	0.0596368	0.0866546	0.65015	0.688212	7.50278	0.0917277
Finland	2012-07-05	13	350	0.041467	0.0513296	0.39704	0.807857	7.7351	0.10444
Finland	2012-07-07	15	350	0.126063	0.115082	1.02771	1.09542	8.9302	0.122664
Finland	2012-07-09	17	350	0.0973062	0.167016	1.23605	0.582616	7.40077	0.0787236
Finland	2012-07-11	19	350	0.0461559	0.0797818	0.591471	0.578526	7.41361	0.0780357
Finland	2012-07-13	21	350	0.0421048	0.065125	0.45698	0.646522	7.01696	0.0921371
Finland	2012-07-15	23	350	0.0493937	0.0751334	0.578484	0.657414	7.69943	0.0853848
Finland	2012-07-17	25	350	0.0194207	0.0322939	0.233104	0.601374	7.21821	0.0833135
Finland	2012-07-19	27	350	0.0243228	0.0451763	0.322747	0.538398	7.14416	0.075362
Finland	2012-07-21	29	350	0.0113215	0.0306591	0.201107	0.369271	6.55948	0.0562958
Finland	2012-07-23	31	350	0.0152056	0.0375157	0.280994	0.405312	7.49004	0.0541134
Finland	2012-07-25	33	350	0.00555766	0.0178145	0.120703	0.311974	6.77554	0.0460442
Finland	2012-07-27	35	350	0.00360876	0.0149763	0.100772	0.240964	6.72872	0.0358113
Finland	2012-07-29	37	350	0.00699681	0.0232599	0.162327	0.30081	6.97883	0.0431032
Finland	2012-07-31	39	350	0.00496616	0.0180151	0.118264	0.275666	6.56472	0.0419921
Finland	2012-08-02	41	350	0.00416712	0.0203505	0.126304	0.204767	6.20643	0.0329928
Finland	2012-08-04	43	350	0.0178016	0.0551005	0.416429	0.323076	7.55763	0.0427483
Finland	2012-06-29	7	919	0.0749002	0.0545579	0.455082	1.37286	8.34126	0.164586
Finland	2012-07-01	9	919	0.117163	0.0721216	0.640981	1.62452	8.88751	0.182787
Finland	2012-07-03	11	919	0.0458565	0.0713458	0.515925	0.642736	7.23132	0.0888821
Finland	2012-07-05	13	919	0.0543635	0.0635293	0.507176	0.855723	7.98333	0.107189
Finland	2012-07-07	15	919	0.120972	0.1161	1.0092	1.04196	8.69245	0.11987
Finland	2012-07-09	17	919	0.0503756	0.107248	0.755581	0.469712	7.04518	0.0666714
Finland	2012-07-11	19	919	0.0537595	0.0855247	0.619223	0.628585	7.24028	0.0868178
Finland	2012-07-13	21	919	0.0300579	0.0442033	0.307921	0.679991	6.96601	0.0976155
Finland	2012-07-15	23	919	0.0328364	0.0617845	0.391055	0.531467	6.32935	0.0839688
Finland	2012-07-17	25	919	0.0378736	0.058793	0.377333	0.644185	6.41799	0.100372
Finland	2012-07-19	27	919	0.0111651	0.04078	0.215018	0.273789	5.27263	0.0519264
Finland	2012-07-21	29	919	0.0174823	0.0438152	0.25811	0.399	5.89087	0.067732
Finland	2012-07-23	31	919	0.0078485	0.0249774	0.154065	0.314225	6.16817	0.0509429
Finland	2012-07-25	33	919	0.00703785	0.0181665	0.113528	0.387409	6.2493	0.0619924
Finland	2012-07-27	35	919	0.00461325	0.0201572	0.116318	0.228864	5.77056	0.0396605
Finland	2012-07-29	37	919	0.01531	0.0391498	0.252656	0.391062	6.45358	0.0605961
Finland	2012-07-31	39	919	0.0160442	0.0414643	0.273872	0.38694	6.605	0.0585829
Finland	2012-08-02	41	919	0.00913462	0.036921	0.215568	0.247409	5.83863	0.0423746
Finland	2012-08-04	43	919	0.0095736	0.0304093	0.182024	0.314825	5.98579	0.0525954
Finland	2012-06-29	7	354	0.0816219	0.0638327	0.525221	1.27868	8.22808	0.155405
Finland	2012-07-01	9	354	0.101888	0.0739587	0.633864	1.37764	8.57051	0.160742
Finland	2012-07-03	11	354	0.0556397	0.0855408	0.641492	0.650447	7.49925	0.0867349
Finland	2012-07-05	13	354	0.0469375	0.0627883	0.474664	0.747552	7.55976	0.0988857
Finland	2012-07-07	15	354	0.107143	0.102235	0.898577	1.04801	8.78931	0.119237
Finland	2012-07-09	17	354	0.0330698	0.0729847	0.500444	0.453105	6.85683	0.0660809
Finland	2012-07-11	19	354	0.0444951	0.0758582	0.53655	0.586556	7.07306	0.0829282
Finland	2012-07-13	21	354	0.0371683	0.0506986	0.371659	0.733123	7.33075	0.100007
Finland	2012-07-15	23	354	0.0213342	0.0480096	0.298331	0.444373	6.21399	0.0715117
Finland	2012-07-17	25	354	0.0109473	0.0369342	0.200831	0.2964	5.43755	0.0545099
Finland	2012-07-19	27	354	0.0112082	0.0376598	0.218196	0.297616	5.79387	0.0513674
Finland	2012-07-21	29	354	0.0241762	0.050657	0.330062	0.477254	6.51563	0.0732476
Finland	2012-07-23	31	354	0.0109086	0.031119	0.204951	0.350545	6.58605	0.0532254
Finland	2012-07-25	33	354	0.00482945	0.0170267	0.0995376	0.28364	5.84598	0.0485189
Finland	2012-07-27	35	354	0.00241003	0.0153123	0.0786818	0.157391	5.13847	0.03063
Finland	2012-07-29	37	354	0.00366779	0.0163786	0.0912404	0.223938	5.57071	0.0401992
Finland	2012-07-31	39	354	0.00969496	0.0353983	0.219083	0.273882	6.18909	0.0442524
Finland	2012-08-02	41	354	0.012859	0.0511446	0.305284	0.251425	5.96903	0.0421216
Finland	2012-08-04	43	354	0.00954838	0.0346317	0.200314	0.275712	5.78413	0.047667
Finland	2012-06-29	7	754	0.078017	0.0643147	0.527927	1.21305	8.20849	0.14778
Finland	2012-07-01	9	754	0.109232	0.0729169	0.630252	1.49803	8.64343	0.173315
Finland	2012-07-03	11	754	0.0463049	0.06875	0.524619	0.673526	7.63082	0.0882639
Finland	2012-07-05	13	754	0.0357882	0.0575524	0.430353	0.621837	7.47758	0.0831602
Finland	2012-07-07	15	754	0.122506	0.127742	1.08532	0.959011	8.49622	0.112875
Finland	2012-07-09	17	754	0.0435056	0.101	0.721137	0.430747	7.13995	0.0603291
Finland	2012-07-11	19	754	0.0404517	0.0800519	0.543392	0.505319	6.788	0.074443
Finland	2012-07-13	21	754	0.0219582	0.0396049	0.268376	0.554432	6.77633	0.081819
Finland	2012-07-15	23	754	0.0436856	0.0652293	0.434262	0.669723	6.65746	0.100597
Finland	2012-07-17	25	754	0.0183809	0.0465722	0.262355	0.394675	5.63329	0.0700612
Finland	2012-07-19	27	754	0.0100963	0.0393638	0.21605	0.256488	5.48854	0.0467315
Finland	2012-07-21	29	754	0.00680481	0.0316095	0.164695	0.215277	5.21029	0.0413177
Finland	2012-07-23	31	754	0.0139769	0.0404923	0.251507	0.345176	6.21123	0.0555728
Finland	2012-07-25	33	754	0.0116805	0.0293456	0.188973	0.398034	6.43959	0.0618105
Finland	2012-07-27	35	754	0.00305363	0.014229	0.0802051	0.214606	5.63672	0.0380728
Finland	2012-07-29	37	754	0.0133641	0.0353116	0.2337	0.378461	6.61823	0.0571847
Finland	2012-07-31	39	754	0.00775382	0.0293372	0.175651	0.2643	5.98731	0.0441433
Finland	2012-08-02	41	754	0.012722	0.0588595	0.329818	0.216141	5.60349	0.0385727
Finland	2012-08-04	43	754	0.0144433	0.0506791	0.293098	0.284996	5.7834	0.0492783
Finland	2012-06-29	7	468	0.0625739	0.0445153	0.402641	1.40567	9.04501	0.155409
Finland	2012-07-01	9	468	0.0952682	0.0644963	0.594017	1.47711	9.2101	0.160379
Finland	2012-07-03	11	468	0.0422922	0.0670601	0.517984	0.630662	7.72418	0.0816477
Finland	2012-07-05	13	468	0.0348968	0.0556024	0.427056	0.627613	7.68053	0.0817149
Finland	2012-07-07	15	468	0.128239	0.129286	1.13486	0.991896	8.77788	0.113
Finland	2012-07-09	17	468	0.0336399	0.0633381	0.475062	0.531116	7.50041	0.0708117
Finland	2012-07-11	19	468	0.0576182	0.0900699	0.667034	0.639706	7.40573	0.0863798
Finland	2012-07-13	21	468	0.0224545	0.0358631	0.251302	0.626117	7.00725	0.0893527
Finland	2012-07-15	23	468	0.0308471	0.050335	0.357504	0.612836	7.10248	0.0862848
Finland	2012-07-17	25	468	0.0227483	0.0419329	0.28407	0.542492	6.77439	0.0800799
Finland	2012-07-19	27	468	0.00667486	0.0300452	0.171768	0.222161	5.717	0.0388597
Finland	2012-07-21	29	468	0.00867257	0.0280544	0.17603	0.309134	6.27462	0.0492674
Finland	2012-07-23	31	468	0.0112846	0.0259858	0.182444	0.43426	7.02093	0.0618522
Finland	2012-07-25	33	468	0.000208973	0.000641397	0.00460206	0.325809	7.17505	0.0454086
Finland	2012-07-27	35	468	0	0.000282907	0.00212007	0	7.49387	0
Finland	2012-07-29	37	468	0	0.000994051	0.0065221	0	6.56114	0
Finland	2012-07-31	39	468	0	0.000539666	0.00365509	0	6.77288	0
Finland	2012-08-02	41	468	0.0191972	0.0366011	0.281178	0.524498	7.68222	0.0682742
Finland	2012-08-04	43	468	0	0.00117763	0.00862845	0	7.32694	0
Finland	2012-06-29	7	1117	0.0994456	0.0715333	0.621523	1.3902	8.68858	0.160003
Finland	2012-07-01	9	1117	0.109025	0.0670725	0.626064	1.62547	9.33415	0.174143
Finland	2012-07-03	11	1117	0.0518483	0.0703022	0.520777	0.737506	7.4077	0.0995594
Finland	2012-07-05	13	1117	0.0632199	0.0747604	0.593802	0.845634	7.94274	0.106466
Finland	2012-07-07	15	1117	0.107767	0.114548	0.950639	0.940804	8.29905	0.113363
Finland	2012-07-09	17	1117	0.0562795	0.128561	0.909975	0.437765	7.07815	0.0618473
Finland	2012-07-11	19	1117	0.0400384	0.074424	0.524896	0.537977	7.05278	0.0762787
Finland	2012-07-13	21	1117	0.0318092	0.0465127	0.328733	0.683883	7.06759	0.0967632
Finland	2012-07-15	23	1117	0.0548918	0.068417	0.514381	0.802313	7.51832	0.106714
Finland	2012-07-17	25	1117	0.0328653	0.0456612	0.306254	0.719764	6.70711	0.107314
Finland	2012-07-19	27	1117	0.0130102	0.0400831	0.226282	0.32458	5.64531	0.0574955
Finland	2012-07-21	29	1117	0.0136895	0.0382545	0.222812	0.357853	5.82448	0.0614394
Finland	2012-07-23	31	1117	0.0148019	0.0391853	0.239456	0.377741	6.11087	0.0618146
Finland	2012-07-25	33	1117	0.00590222	0.0194614	0.118917	0.303278	6.11041	0.049633
Finland	2012-07-27	35	1117	0.00545108	0.0194815	0.113312	0.279807	5.8164	0.0481066
Finland	2012-07-29	37	1117	0.0170358	0.0418939	0.277808	0.406641	6.63122	0.0613222
Finland	2012-07-31	39	1117	0.00662944	0.0215518	0.128458	0.307605	5.96042	0.051608
Finland	2012-08-02	41	1117	0.0178384	0.0586169	0.337037	0.304321	5.74982	0.052927
Finland	2012-08-04	43	1117	0.0130093	0.040598	0.24251	0.320442	5.97346	0.0536443
Sweden	2013-03-10	1	364.719	0.0288295	0.0168903	0.145152	1.70687	8.59378	0.198617
Sweden	2013-03-12	3	364.719	0.00717726	0.00465119	0.0435673	1.5431	9.36691	0.164739
Sweden	2013-03-14	5	364.719	0.0096485	0.00829559	0.0774995	1.16309	9.34225	0.124498
Sweden	2013-03-16	7	364.719	0.0210707	0.0123099	0.116536	1.71168	9.46682	0.180808
Sweden	2013-03-18	9	364.719	0.0312074	0.0247265	0.200238	1.2621	8.0981	0.155852
Sweden	2013-03-20	11	364.719	0.00237	0.00191107	0.0206022	1.24014	10.7804	0.115037
Sweden	2013-03-22	13	364.719	0.0860173	0.0332974	0.374312	2.5833	11.2415	0.229801
Sweden	2013-03-24	15	364.719	0.056119	0.0239317	0.252761	2.34497	10.5618	0.222024
Sweden	2013-03-26	17	364.719	0.0355474	0.0177445	0.163487	2.00329	9.21337	0.217433
Sweden	2013-03-28	19	364.719	0.0873215	0.0283044	0.289512	3.08509	10.2285	0.301616
Sweden	2013-03-30	21	364.719	0.170144	0.0597813	0.516204	2.84611	8.63487	0.329606
Sweden	2013-04-01	23	364.719	0.277153	0.125423	0.967562	2.20976	7.71442	0.286445
Sweden	2013-04-03	25	364.719	0.547817	0.104794	0.957945	5.22754	9.14119	0.571866
Sweden	2013-04-05	27	364.719	0.41733	0.0777308	0.662591	5.36892	8.52417	0.629846
Sweden	2013-04-07	29	364.719	0.685588	0.175933	1.4785	3.89687	8.40375	0.463706
Sweden	2013-04-09	31	364.719	0.989552	0.260378	1.93081	3.80045	7.4154	0.512508
Sweden	2013-04-11	33	364.719	0.8068	0.378712	3.25762	2.13038	8.60186	0.247665
Sweden	2013-04-13	35	364.719	0.842261	0.440618	4.22644	1.91155	9.59209	0.199284
Sweden	2013-04-15	37	364.719	0.302057	0.204198	2.29665	1.47924	11.2472	0.131521
Sweden	2013-04-17	39	364.719	0.324532	0.1721	2.26726	1.88572	13.1741	0.143139
Sweden	2013-04-19	41	364.719	0.24389	0.10859	1.47611	2.24597	13.5934	0.165225
Sweden	2013-04-21	43	364.719	0.311475	0.171456	1.99943	1.81664	11.6615	0.155781
Sweden	2013-04-23	45	364.719	0.214799	0.116512	1.29197	1.84357	11.0887	0.166256
Sweden	2013-04-25	47	364.719	0.0538758	0.0321435	0.344374	1.6761	10.7136	0.156446
Sweden	2013-04-27	49	364.719	0.2268	0.122629	1.2572	1.84948	10.252	0.180401
Sweden	2013-04-29	51	364.719	0.38299	0.178585	1.75054	2.14458	9.80228	0.218783
Sweden	2013-05-01	53	364.719	0.157263	0.0878743	0.86752	1.78964	9.87228	0.181279
Sweden	2013-05-03	55	364.719	0.284338	0.138932	1.88219	2.0466	13.5476	0.151067
Sweden	2013-05-05	57	364.719	0.140491	0.0942447	1.04169	1.49071	11.053	0.134869
Sweden	2013-05-07	59	364.719	0.166392	0.103826	1.16425	1.6026	11.2135	0.142918
Sweden	2013-05-09	61	364.719	0.273986	0.170026	2.12734	1.61144	12.5118	0.128793
Sweden	2013-05-11	63	364.719	0.0562376	0.030965	0.488912	1.81617	15.7892	0.115026
Sweden	2013-05-13	65	364.719	0.36681	0.202194	3.55643	1.81415	17.5892	0.10314
Sweden	2013-05-15	67	364.719	0.241	0.119682	2.24561	2.01366	18.7631	0.10732
Sweden	2013-05-17	69	364.719	0.14985	0.104082	1.41077	1.43974	13.5545	0.106219
Sweden	2013-05-19	71	364.719	0.0908149	0.0697638	0.879155	1.30175	12.6019	0.103298
Sweden	2013-05-21	73	364.719	0.0485869	0.0387819	0.536203	1.25283	13.8261	0.0906129
Sweden	2013-05-23	75	364.719	0.140297	0.0766284	1.68698	1.83087	22.0151	0.0831644
Sweden	2013-05-25	77	364.719	0.507951	0.303049	5.8149	1.67613	19.188	0.0873532
Sweden	2013-05-27	79	364.719	0.135616	0.128542	1.56761	1.05503	12.1952	0.0865116
Sweden	2013-05-29	81	364.719	0.204499	0.256969	2.11994	0.795813	8.24979	0.0964645
Sweden	2013-05-31	83	364.719	0.0798538	0.126865	1.17578	0.62944	9.26794	0.0679158
Sweden	2013-06-02	85	364.719	0.100674	0.127088	1.70204	0.792153	13.3925	0.0591489
Sweden	2013-06-04	87	364.719	0.14373	0.131533	2.50811	1.09273	19.0683	0.057306
Sweden	2013-06-06	89	364.719	0.0707236	0.107583	1.32608	0.657387	12.3262	0.0533327
Sweden	2013-06-08	91	364.719	0.0695789	0.102897	1.07977	0.676201	10.4937	0.0644389
Sweden	2013-06-10	93	364.719	0.140983	0.24819	2.89983	0.568043	11.6839	0.0486176
Sweden	2013-06-12	95	364.719	0.260365	0.4291	5.54856	0.606771	12.9307	0.0469248
Sweden	2013-06-14	97	364.719	0.154085	0.267721	2.87525	0.575542	10.7397	0.05359
Sweden	2013-06-16	99	364.719	0.0288013	0.0504931	0.503475	0.570401	9.97116	0.057205
Sweden	2013-06-18	101	364.719	0.0321506	0.0530966	0.564866	0.605512	10.6385	0.0569172
Sweden	2013-06-20	103	364.719	0.0555683	0.0767872	1.06345	0.723666	13.8493	0.0522528
Sweden	2013-03-10	1	763.72	0.0353984	0.0145415	0.134264	2.43431	9.23319	0.263648
Sweden	2013-03-12	3	763.72	0.0176836	0.00730393	0.0817654	2.42111	11.1947	0.216273
Sweden	2013-03-14	5	763.72	0.0151464	0.0058975	0.0671267	2.56828	11.3822	0.22564
Sweden	2013-03-16	7	763.72	0.0175371	0.00883659	0.0877228	1.9846	9.92723	0.199914
Sweden	2013-03-18	9	763.72	0.0356201	0.0210689	0.188856	1.69065	8.96371	0.188611
Sweden	2013-03-20	11	763.72	0.0282067	0.0109975	0.129509	2.56482	11.7762	0.217797
Sweden	2013-03-22	13	763.72	0.0758211	0.0232289	0.296333	3.26409	12.7571	0.255864
Sweden	2013-03-24	15	763.72	0.0741286	0.0265173	0.313425	2.79548	11.8196	0.236511
Sweden	2013-03-26	17	763.72	0.0812516	0.0235614	0.259549	3.4485	11.0158	0.31305
Sweden	2013-03-28	19	763.72	0.0937896	0.0228905	0.252361	4.09731	11.0247	0.371648
Sweden	2013-03-30	21	763.72	0.144792	0.0405452	0.391829	3.57113	9.664	0.369529
Sweden	2013-04-01	23	763.72	0.123575	0.0471483	0.38607	2.62099	8.18843	0.320084
Sweden	2013-04-03	25	763.72	0.322532	0.0636353	0.568123	5.06844	8.92778	0.567716
Sweden	2013-04-05	27	763.72	0.100085	0.0176386	0.152826	5.67419	8.66427	0.654895
Sweden	2013-04-07	29	763.72	0.666471	0.122912	1.0645	5.42232	8.66064	0.626088
Sweden	2013-04-09	31	763.72	0.753824	0.201751	1.76176	3.7364	8.73233	0.427881
Sweden	2013-04-11	33	763.72	1.23977	0.448699	3.90056	2.76303	8.69303	0.317845
Sweden	2013-04-13	35	763.72	1.1094	0.39834	3.70874	2.78504	9.31049	0.29913
Sweden	2013-04-15	37	763.72	0.265921	0.138774	1.4941	1.91621	10.7664	0.177981
Sweden	2013-04-17	39	763.72	0.201584	0.0945298	1.12254	2.13249	11.875	0.179579
Sweden	2013-04-19	41	763.72	0.043195	0.0175325	0.221069	2.46371	12.6091	0.195392
Sweden	2013-04-21	43	763.72	0.155341	0.0726957	0.723155	2.13687	9.9477	0.21481
Sweden	2013-04-23	45	763.72	0.268089	0.118492	1.13324	2.26251	9.56388	0.236568
Sweden	2013-04-25	47	763.72	0.0870703	0.0341778	0.326556	2.54757	9.55464	0.266632
Sweden	2013-04-27	49	763.72	0.21076	0.0846912	0.986801	2.48857	11.6518	0.213579
Sweden	2013-04-29	51	763.72	0.281018	0.101112	0.966833	2.77926	9.56195	0.290658
Sweden	2013-05-01	53	763.72	0.323568	0.139977	1.52765	2.31159	10.9136	0.211808
Sweden	2013-05-03	55	763.72	0.821087	0.326119	5.48858	2.51775	16.83	0.149599
Sweden	2013-05-05	57	763.72	0.20887	0.0809642	1.4358	2.57978	17.7337	0.145473
Sweden	2013-05-07	59	763.72	0.0728735	0.0392878	0.55896	1.85486	14.2273	0.130373
Sweden	2013-05-09	61	763.72	0.377002	0.178112	2.557	2.11666	14.3562	0.147439
Sweden	2013-05-11	63	763.72	0.164256	0.0762269	1.37584	2.15483	18.0493	0.119386
Sweden	2013-05-13	65	763.72	0.373234	0.182104	3.21967	2.04956	17.6803	0.115923
Sweden	2013-05-15	67	763.72	0.171499	0.0898964	1.37514	1.90774	15.2969	0.124714
Sweden	2013-05-17	69	763.72	0.0361898	0.0285572	0.324335	1.26727	11.3574	0.111582
Sweden	2013-05-19	71	763.72	0.0741643	0.0593764	0.616159	1.24905	10.3772	0.120366
Sweden	2013-05-21	73	763.72	0.0751629	0.0551012	0.769273	1.36409	13.9611	0.0977064
Sweden	2013-05-23	75	763.72	0.0325753	0.0250706	0.326307	1.29934	13.0155	0.0998303
Sweden	2013-05-25	77	763.72	0.200103	0.177106	2.12938	1.12985	12.0232	0.0939725
Sweden	2013-05-27	79	763.72	0.0979223	0.0883179	0.83859	1.10875	9.49514	0.11677
Sweden	2013-05-29	81	763.72	0.128784	0.136656	1.22523	0.942392	8.96575	0.10511
Sweden	2013-05-31	83	763.72	0.118114	0.127201	1.19548	0.928561	9.39834	0.0988005
Sweden	2013-06-02	85	763.72	0.110339	0.1354	1.2886	0.814905	9.51696	0.0856266
Sweden	2013-06-04	87	763.72	0.0800666	0.107656	1.17203	0.743727	10.8868	0.0683143
Sweden	2013-06-06	89	763.72	0.0677808	0.104327	1.02313	0.649698	9.80701	0.0662483
Sweden	2013-06-08	91	763.72	0.0460322	0.0765669	0.742159	0.601202	9.69296	0.0620246
Sweden	2013-06-10	93	763.72	0.100336	0.173823	1.60775	0.577233	9.24932	0.0624081
Sweden	2013-06-12	95	763.72	0.0756072	0.122754	1.28287	0.615926	10.4508	0.0589357
Sweden	2013-06-14	97	763.72	0.128808	0.183271	1.93733	0.702824	10.5708	0.0664872
Sweden	2013-06-16	99	763.72	0.0921648	0.125185	1.83016	0.736228	14.6197	0.0503587
Sweden	2013-06-18	101	763.72	0.051361	0.060161	1.07948	0.853725	17.9432	0.0475793
Sweden	2013-06-20	103	763.72	0.125849	0.16588	2.0704	0.758676	12.4813	0.0607849
Sweden	2013-03-10	1	398.735	0.0309064	0.0156805	0.146705	1.97101	9.35587	0.210671
Sweden	2013-03-12	3	398.735	0.0162085	0.00688927	0.0774262	2.35272	11.2387	0.209341
Sweden	2013-03-14	5	398.735	0.0409821	0.0174547	0.194886	2.34791	11.1653	0.210287
Sweden	2013-03-16	7	398.735	0.00971845	0.00654809	0.062684	1.48417	9.57288	0.155039
Sweden	2013-03-18	9	398.735	0.0356367	0.028546	0.259528	1.24839	9.09155	0.137314
Sweden	2013-03-20	11	398.735	0.0143063	0.00941647	0.0993265	1.51928	10.5482	0.144033
Sweden	2013-03-22	13	398.735	0.0490067	0.0211738	0.272226	2.3145	12.8568	0.180022
Sweden	2013-03-24	15	398.735	0.084844	0.0363369	0.416518	2.33492	11.4627	0.203698
Sweden	2013-03-26	17	398.735	0.0828985	0.0288868	0.322325	2.86977	11.1582	0.257189
Sweden	2013-03-28	19	398.735	0.0842057	0.0235605	0.26224	3.57401	11.1305	0.321102
Sweden	2013-03-30	21	398.735	0.165185	0.0567104	0.55009	2.91277	9.69997	0.300287
Sweden	2013-04-01	23	398.735	0.166283	0.0756176	0.643671	2.199	8.51219	0.258336
Sweden	2013-04-03	25	398.735	0.273168	0.0794054	0.680597	3.44017	8.57117	0.401366
Sweden	2013-04-05	27	398.735	0.0919433	0.0219617	0.184061	4.18653	8.38101	0.499526
Sweden	2013-04-07	29	398.735	0.390948	0.121956	1.00776	3.20566	8.26335	0.387937
Sweden	2013-04-09	31	398.735	0.486102	0.19624	1.56068	2.47708	7.95294	0.311467
Sweden	2013-04-11	33	398.735	1.08851	0.517647	NA	2.10281	NA	NA
Sweden	2013-04-13	35	398.735	0.519296	0.235129	1.83542	2.20856	7.80601	0.28293
Sweden	2013-04-15	37	398.735	0.295384	0.190885	1.52869	1.54745	8.00846	0.193227
Sweden	2013-04-17	39	398.735	0.455635	0.237802	2.00484	1.91603	8.43071	0.227268
Sweden	2013-04-19	41	398.735	0.105985	0.0712403	0.529356	1.48771	7.43057	0.200215
Sweden	2013-04-21	43	398.735	0.442942	0.262091	2.29189	1.69003	8.74466	0.193265
Sweden	2013-04-23	45	398.735	0.420132	0.211965	2.04043	1.98208	9.62627	0.205904
Sweden	2013-04-25	47	398.735	0.249265	0.144641	1.29674	1.72334	8.96525	0.192224
Sweden	2013-04-27	49	398.735	0.407596	0.220236	2.0187	1.85073	9.16608	0.20191
Sweden	2013-04-29	51	398.735	0.240288	0.140169	1.18923	1.71428	8.48428	0.202053
Sweden	2013-05-01	53	398.735	0.368627	0.22852	2.24318	1.6131	9.8161	0.164332
Sweden	2013-05-03	55	398.735	0.771573	0.421271	5.43762	1.83153	12.9076	0.141895
Sweden	2013-05-05	57	398.735	0.187793	0.0988902	1.38279	1.899	13.9831	0.135807
Sweden	2013-05-07	59	398.735	0.0341945	0.0324177	0.353436	1.05481	10.9026	0.0967487
Sweden	2013-05-09	61	398.735	0.584111	0.291773	4.73524	2.00194	16.2292	0.123354
Sweden	2013-05-11	63	398.735	0.297551	0.163533	3.0777	1.81952	18.82	0.0966799
Sweden	2013-05-13	65	398.735	0.356669	0.231202	4.05952	1.54267	17.5583	0.0878599
Sweden	2013-05-15	67	398.735	0.148597	0.101291	1.36056	1.46703	13.4322	0.109217
Sweden	2013-05-17	69	398.735	0.0397704	0.0430763	0.42375	0.923255	9.83718	0.0938536
Sweden	2013-05-19	71	398.735	0.0225729	0.02636	0.242324	0.85633	9.19284	0.0931518
Sweden	2013-05-21	73	398.735	0.0122006	0.0150468	0.142948	0.810845	9.50021	0.0853502
Sweden	2013-05-23	75	398.735	0.0105473	0.00992517	0.0985929	1.06269	9.93363	0.106979
Sweden	2013-05-25	77	398.735	0.110345	0.125632	1.36606	0.878319	10.8735	0.0807763
Sweden	2013-05-27	79	398.735	0.0711341	0.0908872	0.839571	0.782664	9.23751	0.0847268
Sweden	2013-05-29	81	398.735	0.0804784	0.10399	0.961511	0.773907	9.24621	0.0837
Sweden	2013-05-31	83	398.735	0.0541385	0.0781393	0.696877	0.692846	8.9184	0.0776872
Sweden	2013-06-02	85	398.735	0.0834818	0.127504	1.14525	0.654741	8.9821	0.072894
Sweden	2013-06-04	87	398.735	0.111067	0.156747	1.62155	0.70857	10.345	0.0684941
Sweden	2013-06-06	89	398.735	0.0189109	0.0313025	0.294576	0.604134	9.41061	0.0641971
Sweden	2013-06-08	91	398.735	0.00833833	0.0110856	0.103462	0.752178	9.33303	0.0805931
Sweden	2013-06-10	93	398.735	0.0989938	0.16376	1.59114	0.604504	9.7163	0.0622154
Sweden	2013-06-12	95	398.735	0.0780283	0.138212	1.38189	0.564554	9.99832	0.0564649
Sweden	2013-06-14	97	398.735	0.165825	0.325835	3.18161	0.508925	9.76451	0.0521198
Sweden	2013-06-16	99	398.735	0.0256131	0.0503089	0.59919	0.509117	11.9102	0.0427463
Sweden	2013-06-18	101	398.735	0.00717628	0.0109706	0.123924	0.654136	11.296	0.0579088
Sweden	2013-06-20	103	398.735	0.152257	0.255878	2.99305	0.595036	11.6972	0.0508701
Sweden	2013-03-10	1	748.263	0.0323358	0.0106578	0.127131	3.034	11.9284	0.25435
Sweden	2013-03-12	3	748.263	0.0184699	0.00827476	0.0818188	2.23208	9.88775	0.225742
Sweden	2013-03-14	5	748.263	0.0395555	0.015184	0.171188	2.60507	11.2742	0.231064
Sweden	2013-03-16	7	748.263	0.0180356	0.00952967	0.0933484	1.89257	9.79556	0.193207
Sweden	2013-03-18	9	748.263	0.0540238	0.0290742	0.257526	1.85813	8.85755	0.20978
Sweden	2013-03-20	11	748.263	0.0250553	0.00900078	0.0987957	2.78368	10.9764	0.253607
Sweden	2013-03-22	13	748.263	0.0867522	0.0271777	0.348489	3.19203	12.8226	0.248938
Sweden	2013-03-24	15	748.263	0.0644604	0.0226297	0.263606	2.84849	11.6487	0.244533
Sweden	2013-03-26	17	748.263	0.0437515	0.0150907	0.164286	2.89924	10.8865	0.266314
Sweden	2013-03-28	19	748.263	0.128847	0.0310223	0.343204	4.15335	11.0631	0.375423
Sweden	2013-03-30	21	748.263	0.170847	0.048286	0.466271	3.53824	9.65645	0.366412
Sweden	2013-04-01	23	748.263	0.213938	0.0923985	0.737256	2.31538	7.97909	0.290181
Sweden	2013-04-03	25	748.263	0.508344	0.0953188	0.879874	5.33309	9.23086	0.577746
Sweden	2013-04-05	27	748.263	0.384678	0.0684886	0.603476	5.61668	8.81134	0.637437
Sweden	2013-04-07	29	748.263	0.731861	0.17105	1.47989	4.27865	8.65183	0.494537
Sweden	2013-04-09	31	748.263	0.498664	0.154307	1.33766	3.23165	8.66882	0.37279
Sweden	2013-04-11	33	748.263	0.739417	0.328326	2.90875	2.25208	8.85933	0.254204
Sweden	2013-04-13	35	748.263	0.422108	0.255632	2.52766	1.65123	9.88786	0.166996
Sweden	2013-04-15	37	748.263	0.0693179	0.0544161	0.575484	1.27385	10.5756	0.120451
Sweden	2013-04-17	39	748.263	0.306458	0.209899	2.43543	1.46003	11.6029	0.125833
Sweden	2013-04-19	41	748.263	0.124311	0.0676326	0.863025	1.83804	12.7605	0.144041
Sweden	2013-04-21	43	748.263	0.320748	0.185294	2.22572	1.73102	12.0118	0.14411
Sweden	2013-04-23	45	748.263	0.207103	0.121459	1.39196	1.70512	11.4603	0.148785
Sweden	2013-04-25	47	748.263	0.0583869	0.033911	0.425078	1.72177	12.5351	0.137356
Sweden	2013-04-27	49	748.263	0.142274	0.0733652	0.988997	1.93926	13.4805	0.143857
Sweden	2013-04-29	51	748.263	0.324671	0.164883	1.78324	1.9691	10.8152	0.182068
Sweden	2013-05-01	53	748.263	0.128879	0.0665549	0.858698	1.93643	12.9021	0.150086
Sweden	2013-05-03	55	748.263	0.388883	0.156461	3.11803	2.4855	19.9285	0.124721
Sweden	2013-05-05	57	748.263	0.114303	0.047094	1.14394	2.42712	24.2905	0.0999208
Sweden	2013-05-07	59	748.263	0.113521	0.0563811	1.01078	2.01346	17.9277	0.11231
Sweden	2013-05-09	61	748.263	0.338056	0.157982	3.13944	2.13985	19.8722	0.107681
Sweden	2013-05-11	63	748.263	0.234883	0.0992403	2.60924	2.36682	26.2921	0.09002
Sweden	2013-05-13	65	748.263	0.434431	0.182821	4.60897	2.37626	25.2103	0.0942577
Sweden	2013-05-15	67	748.263	0.264909	0.140312	2.86634	1.888	20.4284	0.0924205
Sweden	2013-05-17	69	748.263	0.118326	0.0777272	1.22489	1.52232	15.7588	0.0966009
Sweden	2013-05-19	71	748.263	0.163973	0.112523	1.73538	1.45725	15.4225	0.0944885
Sweden	2013-05-21	73	748.263	0.111582	0.0851443	1.37108	1.31051	16.103	0.0813829
Sweden	2013-05-23	75	748.263	0.0983771	0.0707554	1.29478	1.39038	18.2994	0.0759796
Sweden	2013-05-25	77	748.263	0.620583	0.50673	7.57162	1.22468	14.9421	0.0819618
Sweden	2013-05-27	79	748.263	0.0925202	0.103001	1.02943	0.898245	9.99438	0.0898751
Sweden	2013-05-29	81	748.263	0.145091	0.177514	1.59083	0.817349	8.96174	0.0912042
Sweden	2013-05-31	83	748.263	0.122431	0.154537	1.71674	0.792244	11.1089	0.0713158
Sweden	2013-06-02	85	748.263	0.17518	0.171279	2.52223	1.02278	14.7259	0.0694545
Sweden	2013-06-04	87	748.263	0.178328	0.12013	2.42186	1.48446	20.1603	0.0736325
Sweden	2013-06-06	89	748.263	0.129189	0.146653	1.7724	0.880916	12.0857	0.0728893
Sweden	2013-06-08	91	748.263	0.098566	0.126771	1.38211	0.777512	10.9024	0.0713157
Sweden	2013-06-10	93	748.263	0.226798	0.314901	3.91865	0.720219	12.4441	0.0578765
Sweden	2013-06-12	95	748.263	0.238637	0.41289	4.9353	0.577968	11.953	0.0483532
Sweden	2013-06-14	97	748.263	0.215497	0.341094	3.90289	0.631782	11.4423	0.0552148
Sweden	2013-06-16	99	748.263	0.0668768	0.121892	1.27121	0.548657	10.429	0.0526088
Sweden	2013-06-18	101	748.263	0.0398917	0.0575028	0.760029	0.693735	13.2172	0.0524871
Sweden	2013-06-20	103	748.263	0.164881	0.220716	3.14642	0.747028	14.2555	0.0524029
Sweden	2013-03-10	1	405.419	0.0331358	0.0130252	0.148273	2.54397	11.3835	0.223478
Sweden	2013-03-12	3	405.419	0.0155254	0.00805171	0.0814257	1.92821	10.1128	0.190669
Sweden	2013-03-14	5	405.419	0.0419961	0.0185444	0.206711	2.26463	11.1468	0.203164
Sweden	2013-03-16	7	405.419	0.0098922	0.00907331	0.0761193	1.09025	8.38937	0.129956
Sweden	2013-03-18	9	405.419	0.0330511	0.0276073	0.222626	1.19719	8.06405	0.14846
Sweden	2013-03-20	11	405.419	0.00958379	0.00605545	0.0652823	1.58267	10.7808	0.146805
Sweden	2013-03-22	13	405.419	0.0908196	0.032567	0.407108	2.7887	12.5006	0.223085
Sweden	2013-03-24	15	405.419	0.0573284	0.0263806	0.289667	2.17313	10.9803	0.197912
Sweden	2013-03-26	17	405.419	0.0551216	0.0206454	0.225264	2.66992	10.9111	0.244698
Sweden	2013-03-28	19	405.419	0.103056	0.0278247	0.317697	3.70378	11.4178	0.324386
Sweden	2013-03-30	21	405.419	0.135005	0.0494499	0.46559	2.73013	9.41538	0.289965
Sweden	2013-04-01	23	405.419	0.137573	0.0640922	0.504236	2.14649	7.86735	0.272835
Sweden	2013-04-03	25	405.419	0.298476	0.0768453	0.687287	3.88412	8.94377	0.434282
Sweden	2013-04-05	27	405.419	0.196219	0.0396822	0.389679	4.94476	9.82001	0.503539
Sweden	2013-04-07	29	405.419	0.41908	0.0923797	0.831544	4.53649	9.00138	0.503978
Sweden	2013-04-09	31	405.419	0.334214	0.0882005	0.720548	3.78925	8.16943	0.463833
Sweden	2013-04-11	33	405.419	0.398393	0.144568	1.06933	2.75575	7.39671	0.372564
Sweden	2013-04-13	35	405.419	1.1498	0.448999	3.66691	2.56081	8.16686	0.313562
Sweden	2013-04-15	37	405.419	0.468872	0.261568	2.13622	1.79254	8.16695	0.219487
Sweden	2013-04-17	39	405.419	0.693441	0.271536	2.05553	2.55377	7.57003	0.337354
Sweden	2013-04-19	41	405.419	0.381913	0.151748	1.08757	2.51676	7.16695	0.351162
Sweden	2013-04-21	43	405.419	0.511726	0.295485	2.38126	1.73182	8.05883	0.214897
Sweden	2013-04-23	45	405.419	0.26889	0.135244	1.08962	1.98818	8.0567	0.246774
Sweden	2013-04-25	47	405.419	0.132396	0.0727715	0.535791	1.81933	7.36264	0.247103
Sweden	2013-04-27	49	405.419	0.28848	0.135936	1.03599	2.12218	7.62118	0.278458
Sweden	2013-04-29	51	405.419	0.450598	0.261654	2.3205	1.72211	8.86855	0.194182
Sweden	2013-05-01	53	405.419	0.229387	0.180443	1.25462	1.27124	6.953	0.182834
Sweden	2013-05-03	55	405.419	0.618118	0.27931	2.41512	2.21302	8.64671	0.255937
Sweden	2013-05-05	57	405.419	0.103019	0.0717831	0.592671	1.43514	8.25641	0.173821
Sweden	2013-05-07	59	405.419	0.027263	0.0219036	0.174446	1.24468	7.96426	0.156283
Sweden	2013-05-09	61	405.419	0.621166	0.377245	4.42504	1.64659	11.7299	0.140375
Sweden	2013-05-11	63	405.419	0.144372	0.0992749	1.15705	1.45426	11.655	0.124776
Sweden	2013-05-13	65	405.419	0.370651	0.232391	2.87575	1.59494	12.3746	0.128888
Sweden	2013-05-15	67	405.419	0.184156	0.119303	1.52623	1.54361	12.7929	0.120661
Sweden	2013-05-17	69	405.419	0.0311496	0.0283014	0.282594	1.10064	9.98518	0.110227
Sweden	2013-05-19	71	405.419	0.027325	0.0272003	0.248442	1.00459	9.1338	0.109986
Sweden	2013-05-21	73	405.419	0.0312405	0.0367355	0.327236	0.850416	8.9079	0.0954676
Sweden	2013-05-23	75	405.419	0.0151779	0.0189944	0.146677	0.799075	7.72216	0.103478
Sweden	2013-05-25	77	405.419	0.273332	0.276074	2.68875	0.990068	9.73925	0.101658
Sweden	2013-05-27	79	405.419	0.119249	0.150641	1.19044	0.791612	7.90249	0.100172
Sweden	2013-05-29	81	405.419	0.0837742	0.114189	0.963901	0.733646	8.44129	0.0869116
Sweden	2013-05-31	83	405.419	0.0760211	0.115659	0.940257	0.657289	8.12959	0.0808514
Sweden	2013-06-02	85	405.419	0.0929064	0.141342	1.16602	0.657317	8.24967	0.0796779
Sweden	2013-06-04	87	405.419	0.103149	0.174944	1.56932	0.589614	8.97041	0.0657287
Sweden	2013-06-06	89	405.419	0.0450931	0.0647191	0.657034	0.69675	10.1521	0.0686312
Sweden	2013-06-08	91	405.419	0.0213074	0.0342102	0.354417	0.622839	10.36	0.0601197
Sweden	2013-06-10	93	405.419	0.13848	0.217943	2.31178	0.635396	10.6073	0.0599019
Sweden	2013-06-12	95	405.419	0.0961851	0.167646	1.84608	0.573739	11.0118	0.0521024
Sweden	2013-06-14	97	405.419	0.171421	0.292503	3.15423	0.58605	10.7836	0.0543465
Sweden	2013-06-16	99	405.419	0.0256276	0.0496929	0.510397	0.51572	10.271	0.0502112
Sweden	2013-06-18	101	405.419	0.0105544	0.0174576	0.155722	0.60457	8.92	0.0677769
Sweden	2013-06-20	103	405.419	0.0790177	0.116499	1.31674	0.678269	11.3026	0.0600099
Sweden	2013-03-10	1	757.173	0.0211464	0.00884445	0.100921	2.39093	11.4107	0.209534
Sweden	2013-03-12	3	757.173	0.0187301	0.00718038	0.0768267	2.60851	10.6995	0.243796
Sweden	2013-03-14	5	757.173	0.0355161	0.0141673	0.159219	2.50691	11.2385	0.223064
Sweden	2013-03-16	7	757.173	0.0138709	0.0101855	0.0897399	1.36183	8.81052	0.154568
Sweden	2013-03-18	9	757.173	0.035439	0.0259395	0.219448	1.36621	8.45997	0.161492
Sweden	2013-03-20	11	757.173	0.0137957	0.00696741	0.0762014	1.98002	10.9368	0.181042
Sweden	2013-03-22	13	757.173	0.0838717	0.0266044	0.343784	3.15255	12.9221	0.243966
Sweden	2013-03-24	15	757.173	0.0386643	0.0172885	0.19035	2.23641	11.0102	0.203123
Sweden	2013-03-26	17	757.173	0.0272048	0.0105999	0.113269	2.56651	10.6858	0.240179
Sweden	2013-03-28	19	757.173	0.0845851	0.025971	0.295203	3.25691	11.3666	0.286532
Sweden	2013-03-30	21	757.173	0.144208	0.0420497	0.417424	3.42947	9.92692	0.345472
Sweden	2013-04-01	23	757.173	0.15737	0.0662059	0.551662	2.37698	8.33252	0.285265
Sweden	2013-04-03	25	757.173	0.363053	0.0749034	0.698959	4.84695	9.33147	0.51942
Sweden	2013-04-05	27	757.173	0.33725	0.0533415	0.478356	6.32247	8.96779	0.70502
Sweden	2013-04-07	29	757.173	0.682193	0.144747	1.28517	4.713	8.8787	0.530821
Sweden	2013-04-09	31	757.173	0.697236	0.190918	1.62792	3.65201	8.52679	0.428298
Sweden	2013-04-11	33	757.173	1.01196	0.360334	2.93154	2.8084	8.13562	0.345198
Sweden	2013-04-13	35	757.173	0.596424	0.309453	2.90456	1.92735	9.3861	0.205341
Sweden	2013-04-15	37	757.173	0.209495	0.122093	1.31049	1.71587	10.7336	0.15986
Sweden	2013-04-17	39	757.173	0.154537	0.0805236	0.957857	1.91915	11.8954	0.161336
Sweden	2013-04-19	41	757.173	0.319916	0.147528	1.83984	2.16851	12.4711	0.173883
Sweden	2013-04-21	43	757.173	0.338014	0.190343	1.96676	1.77581	10.3327	0.171863
Sweden	2013-04-23	45	757.173	0.201482	0.10321	1.04339	1.95216	10.1094	0.193103
Sweden	2013-04-25	47	757.173	0.100678	0.0456429	0.497746	2.20577	10.9052	0.202268
Sweden	2013-04-27	49	757.173	0.11347	0.0458135	0.620814	2.47677	13.5509	0.182775
Sweden	2013-04-29	51	757.173	0.397634	0.184172	1.78371	2.15904	9.68504	0.222925
Sweden	2013-05-01	53	757.173	0.0521326	0.0276252	0.311898	1.88714	11.2904	0.167146
Sweden	2013-05-03	55	757.173	0.527358	0.20424	3.53842	2.58205	17.3248	0.149038
Sweden	2013-05-05	57	757.173	0.0654626	0.0274433	0.591359	2.38538	21.5484	0.110699
Sweden	2013-05-07	59	757.173	0.0714942	0.0328005	0.527847	2.17967	16.0927	0.135445
Sweden	2013-05-09	61	757.173	0.314821	0.158217	2.52752	1.9898	15.975	0.124557
Sweden	2013-05-11	63	757.173	0.110017	0.0505169	0.966989	2.17782	19.1419	0.113773
Sweden	2013-05-13	65	757.173	0.761735	0.290742	6.46786	2.61997	22.2461	0.117772
Sweden	2013-05-15	67	757.173	0.392184	0.144174	3.39931	2.72022	23.5779	0.115372
Sweden	2013-05-17	69	757.173	0.137557	0.0652687	1.20654	2.10755	18.4857	0.11401
Sweden	2013-05-19	71	757.173	0.0432277	0.0192241	0.398765	2.24862	20.743	0.108404
Sweden	2013-05-21	73	757.173	0.221448	0.0957616	2.03824	2.31249	21.2846	0.108646
Sweden	2013-05-23	75	757.173	0.168537	0.0612158	1.64859	2.75315	26.9308	0.102231
Sweden	2013-05-25	77	757.173	0.423218	0.256288	4.54502	1.65134	17.734	0.0931167
Sweden	2013-05-27	79	757.173	0.29248	0.209292	2.5661	1.39747	12.2608	0.113978
Sweden	2013-05-29	81	757.173	0.209712	0.221334	1.99424	0.947491	9.0101	0.105159
Sweden	2013-05-31	83	757.173	0.0950208	0.15323	1.4258	0.620118	9.30498	0.0666437
Sweden	2013-06-02	85	757.173	0.125559	0.176258	1.9491	0.712358	11.0582	0.064419
Sweden	2013-06-04	87	757.173	0.131365	0.136449	2.16333	0.962736	15.8544	0.0607235
Sweden	2013-06-06	89	757.173	0.0882077	0.12541	1.38268	0.703355	11.0253	0.0637948
Sweden	2013-06-08	91	757.173	0.0525453	0.0884755	0.920702	0.593896	10.4063	0.0570709
Sweden	2013-06-10	93	757.173	0.103334	0.200739	1.85088	0.514771	9.22035	0.0558299
Sweden	2013-06-12	95	757.173	0.0950558	0.137762	1.6314	0.690001	11.8422	0.0582662
Sweden	2013-06-14	97	757.173	0.12474	0.169269	1.84533	0.736932	10.9018	0.0675975
Sweden	2013-06-16	99	757.173	0.0438779	0.0689283	0.803894	0.636573	11.6628	0.0545816
Sweden	2013-06-18	101	757.173	0.011201	0.0236319	0.229447	0.473978	9.70919	0.0488175
Sweden	2013-06-20	103	757.173	0.149384	0.213325	2.62175	0.700265	12.2899	0.0569789
Sweden	2013-03-10	1	769.16	0.0479303	0.0215003	0.217747	2.22929	10.1277	0.220119
Sweden	2013-03-12	3	769.16	0.0173332	0.00991177	0.0981372	1.74875	9.90107	0.176622
Sweden	2013-03-14	5	769.16	0.027653	0.0136464	0.144131	2.0264	10.5619	0.191859
Sweden	2013-03-16	7	769.16	0.0201317	0.0159126	0.135174	1.26514	8.4948	0.148931
Sweden	2013-03-18	9	769.16	0.0410684	0.0262636	0.238863	1.5637	9.09483	0.171933
Sweden	2013-03-20	11	769.16	0.0392497	0.0175616	0.199018	2.23497	11.3326	0.197217
Sweden	2013-03-22	13	769.16	0.0256687	0.0105337	0.140111	2.43681	13.3012	0.183203
Sweden	2013-03-24	15	769.16	0.0461028	0.02094	0.235216	2.20166	11.2329	0.196001
Sweden	2013-03-26	17	769.16	0.0880897	0.0288797	0.33047	3.05023	11.443	0.266559
Sweden	2013-03-28	19	769.16	0.0574975	0.0199795	0.2118	2.87782	10.6008	0.271471
Sweden	2013-03-30	21	769.16	0.112494	0.0346044	0.348785	3.25084	10.0792	0.32253
Sweden	2013-04-01	23	769.16	0.0851454	0.0435845	0.365437	1.95357	8.38457	0.232996
Sweden	2013-04-03	25	769.16	0.180711	0.0420197	0.432606	4.30061	10.2953	0.417725
Sweden	2013-04-05	27	769.16	0.133187	0.0247812	0.229659	5.3745	9.26747	0.579932
Sweden	2013-04-07	29	769.16	0.40595	0.0849372	0.766041	4.77941	9.0189	0.529932
Sweden	2013-04-09	31	769.16	0.409389	0.114748	1.04434	3.56773	9.10115	0.392008
Sweden	2013-04-11	33	769.16	0.778965	0.28849	2.75877	2.70015	9.5628	0.28236
Sweden	2013-04-13	35	769.16	1.17354	0.544782	5.22921	2.15414	9.59872	0.22442
Sweden	2013-04-15	37	769.16	0.201042	0.143451	1.49914	1.40147	10.4505	0.134105
Sweden	2013-04-17	39	769.16	0.0464965	0.0344305	0.402017	1.35045	11.6762	0.115658
Sweden	2013-04-19	41	769.16	0.323964	0.214776	2.23962	1.50838	10.4277	0.144652
Sweden	2013-04-21	43	769.16	0.263394	0.173658	1.91182	1.51674	11.0091	0.137771
Sweden	2013-04-23	45	769.16	0.153339	0.114259	1.19049	1.34203	10.4192	0.128804
Sweden	2013-04-25	47	769.16	0.0927151	0.0576432	0.694494	1.60843	12.0482	0.1335
Sweden	2013-04-27	49	769.16	0.207015	0.127762	1.1808	1.62032	9.24213	0.175318
Sweden	2013-04-29	51	769.16	0.206202	0.109538	1.08204	1.88248	9.87825	0.190568
Sweden	2013-05-01	53	769.16	0.138833	0.0804437	0.780735	1.72584	9.70535	0.177824
Sweden	2013-05-03	55	769.16	0.330416	0.16384	2.094	2.0167	12.7808	0.157792
Sweden	2013-05-05	57	769.16	0.189672	0.0967445	1.13761	1.96054	11.759	0.166728
Sweden	2013-05-07	59	769.16	0.096287	0.0613849	0.688028	1.56858	11.2084	0.139946
Sweden	2013-05-09	61	769.16	0.312618	0.15917	2.21781	1.96405	13.9335	0.140958
Sweden	2013-05-11	63	769.16	0.309919	0.127785	2.30464	2.42532	18.0354	0.134476
Sweden	2013-05-13	65	769.16	0.317337	0.130355	2.43025	2.4344	18.6433	0.130578
Sweden	2013-05-15	67	769.16	0.228022	0.110483	1.89857	2.06386	17.1843	0.120102
Sweden	2013-05-17	69	769.16	0.105345	0.0919711	1.10422	1.14542	12.0061	0.0954026
Sweden	2013-05-19	71	769.16	0.124722	0.0843165	1.09628	1.47921	13.002	0.113768
Sweden	2013-05-21	73	769.16	0.13932	0.0747454	1.37961	1.86392	18.4575	0.100985
Sweden	2013-05-23	75	769.16	0.16461	0.113316	1.80012	1.45267	15.8859	0.0914439
Sweden	2013-05-25	77	769.16	0.422271	0.355465	4.75355	1.18794	13.3728	0.0888327
Sweden	2013-05-27	79	769.16	0.0654206	0.082042	0.734691	0.797403	8.95505	0.0890451
Sweden	2013-05-29	81	769.16	0.100579	0.119703	1.15415	0.840235	9.64178	0.0871452
Sweden	2013-05-31	83	769.16	0.101386	0.147258	1.408	0.688491	9.56143	0.072007
Sweden	2013-06-02	85	769.16	0.0629009	0.086137	0.884424	0.730243	10.2676	0.0711208
Sweden	2013-06-04	87	769.16	0.10794	0.0901778	1.71022	1.19697	18.9649	0.0631151
Sweden	2013-06-06	89	769.16	0.0356852	0.0469311	0.503919	0.760374	10.7374	0.0708152
Sweden	2013-06-08	91	769.16	0.0185124	0.0248146	0.314596	0.746029	12.6779	0.0588449
Sweden	2013-06-10	93	769.16	0.221687	0.256238	3.68563	0.865159	14.3836	0.060149
Sweden	2013-06-12	95	769.16	0.102711	0.112304	1.63419	0.914578	14.5514	0.0628515
Sweden	2013-06-14	97	769.16	0.13465	0.140028	1.85005	0.961593	13.212	0.0727818
Sweden	2013-06-16	99	769.16	0.0265624	0.0362179	0.444622	0.733405	12.2763	0.0597415
Sweden	2013-06-18	101	769.16	0.020618	0.0190101	0.356126	1.08458	18.7335	0.0578952
Sweden	2013-06-20	103	769.16	0.162753	0.166568	3.1347	0.977095	18.8193	0.0519197
Sweden	2013-03-10	1	777.663	0.0397522	0.0168054	0.159046	2.36544	9.46395	0.249942
Sweden	2013-03-12	3	777.663	0.0147394	0.00814228	0.0755167	1.81023	9.27463	0.195181
Sweden	2013-03-14	5	777.663	0.0284609	0.0151411	0.153103	1.87971	10.1118	0.185893
Sweden	2013-03-16	7	777.663	0.0209469	0.0159929	0.130997	1.30977	8.19099	0.159903
Sweden	2013-03-18	9	777.663	0.040505	0.030254	0.246261	1.33883	8.13979	0.16448
Sweden	2013-03-20	11	777.663	0.0157307	0.0081367	0.0878476	1.93331	10.7965	0.179068
Sweden	2013-03-22	13	777.663	0.0568314	0.0206866	0.267692	2.74726	12.9404	0.212302
Sweden	2013-03-24	15	777.663	0.0495223	0.0222326	0.244249	2.22747	10.9861	0.202753
Sweden	2013-03-26	17	777.663	0.0568315	0.0216175	0.224046	2.62896	10.3641	0.25366
Sweden	2013-03-28	19	777.663	0.0738822	0.0218536	0.240175	3.38078	10.9902	0.307618
Sweden	2013-03-30	21	777.663	0.126816	0.0387313	0.381984	3.27426	9.86243	0.331993
Sweden	2013-04-01	23	777.663	0.107867	0.0397512	0.30561	2.71355	7.68807	0.352956
Sweden	2013-04-03	25	777.663	0.157125	0.0372749	0.343295	4.21531	9.20982	0.457697
Sweden	2013-04-05	27	777.663	0.206592	0.0368096	0.340528	5.61244	9.25107	0.60668
Sweden	2013-04-07	29	777.663	0.352674	0.0634791	0.56554	5.55575	8.90909	0.623605
Sweden	2013-04-09	31	777.663	0.457348	0.101351	0.843171	4.51249	8.31927	0.542414
Sweden	2013-04-11	33	777.663	0.611969	0.187561	1.46127	3.26277	7.79089	0.418793
Sweden	2013-04-13	35	777.663	0.80921	0.329271	2.42526	2.45758	7.36554	0.333659
Sweden	2013-04-15	37	777.663	0.478386	0.274732	2.26567	1.74128	8.24683	0.211145
Sweden	2013-04-17	39	777.663	0.523062	0.263344	2.43056	1.98623	9.2296	0.215202
Sweden	2013-04-19	41	777.663	0.137753	0.0729931	0.646023	1.88721	8.85047	0.213233
Sweden	2013-04-21	43	777.663	0.385035	0.213767	1.83118	1.80119	8.56624	0.210267
Sweden	2013-04-23	45	777.663	0.142121	0.0805986	0.679091	1.76332	8.42559	0.209281
Sweden	2013-04-25	47	777.663	0.186947	0.0838021	0.804326	2.23082	9.59792	0.232427
Sweden	2013-04-27	49	777.663	0.233416	0.118262	1.03659	1.97372	8.76518	0.225177
Sweden	2013-04-29	51	777.663	0.309001	0.145372	1.17478	2.12558	8.0812	0.263028
Sweden	2013-05-01	53	777.663	0.166407	0.0893166	0.707511	1.86312	7.92138	0.235201
Sweden	2013-05-03	55	777.663	0.551943	0.199061	2.13353	2.77273	10.718	0.258699
Sweden	2013-05-05	57	777.663	0.129484	0.0665021	0.687418	1.94707	10.3368	0.188363
Sweden	2013-05-07	59	777.663	0.119564	0.0704652	0.662732	1.69679	9.4051	0.180411
Sweden	2013-05-09	61	777.663	0.487652	0.251334	3.093	1.94025	12.3063	0.157663
Sweden	2013-05-11	63	777.663	0.203268	0.0860913	1.32979	2.36108	15.4463	0.152858
Sweden	2013-05-13	65	777.663	0.653847	0.245136	4.20985	2.66728	17.1735	0.155313
Sweden	2013-05-15	67	777.663	0.301953	0.155135	2.03096	1.94638	13.0915	0.148675
Sweden	2013-05-17	69	777.663	0.0549474	0.0418613	0.40395	1.31261	9.6497	0.136025
Sweden	2013-05-19	71	777.663	0.0479515	0.0378677	0.365305	1.26629	9.64688	0.131264
Sweden	2013-05-21	73	777.663	0.102844	0.068168	0.962029	1.50869	14.1126	0.106903
Sweden	2013-05-23	75	777.663	0.14187	0.0805572	1.15498	1.7611	14.3374	0.122833
Sweden	2013-05-25	77	777.663	0.364277	0.324328	3.34535	1.12318	10.3147	0.108891
Sweden	2013-05-27	79	777.663	0.135387	0.129074	1.17598	1.04891	9.1109	0.115127
Sweden	2013-05-29	81	777.663	0.0951787	0.114456	0.880009	0.831576	7.68863	0.108157
Sweden	2013-05-31	83	777.663	0.132921	0.181341	1.59396	0.73299	8.78989	0.0833902
Sweden	2013-06-02	85	777.663	0.130835	0.142199	1.51186	0.920078	10.632	0.0865386
Sweden	2013-06-04	87	777.663	0.175013	0.137667	2.24224	1.27128	16.2875	0.0780525
Sweden	2013-06-06	89	777.663	0.104094	0.100963	1.44957	1.03101	14.3574	0.0718102
Sweden	2013-06-08	91	777.663	0.0365701	0.0490666	0.495863	0.745315	10.1059	0.0737505
Sweden	2013-06-10	93	777.663	0.173599	0.219061	2.72389	0.792469	12.4344	0.0637319
Sweden	2013-06-12	95	777.663	0.137072	0.154223	2.01851	0.888789	13.0882	0.0679077
Sweden	2013-06-14	97	777.663	0.149521	0.178989	2.44497	0.835366	13.6599	0.0611546
Sweden	2013-06-16	99	777.663	0.0805163	0.109181	1.50718	0.737455	13.8044	0.0534218
Sweden	2013-06-18	101	777.663	0.0149197	0.0255902	0.299039	0.583024	11.6857	0.0498922
Sweden	2013-06-20	103	777.663	0.0920558	0.10694	1.60882	0.860816	15.0441	0.0572196
Sweden	2013-03-10	1	389.651	0.0272846	0.0140124	0.127653	1.94718	9.11004	0.21374
Sweden	2013-03-12	3	389.651	0.0171185	0.00816939	0.0772479	2.09545	9.45577	0.221605
Sweden	2013-03-14	5	389.651	0.0365163	0.0138078	0.159515	2.64461	11.5525	0.228921
Sweden	2013-03-16	7	389.651	0.0129323	0.00952035	0.0856137	1.35839	8.9927	0.151054
Sweden	2013-03-18	9	389.651	0.0280694	0.0225375	0.180454	1.24546	8.00681	0.155549
Sweden	2013-03-20	11	389.651	0.0257138	0.0121418	0.132736	2.11778	10.9321	0.193722
Sweden	2013-03-22	13	389.651	0.0528729	0.0181908	0.22156	2.90658	12.1798	0.23864
Sweden	2013-03-24	15	389.651	0.0375519	0.0161962	0.178718	2.31856	11.0346	0.210118
Sweden	2013-03-26	17	389.651	0.0533127	0.0162783	0.184019	3.27509	11.3046	0.289713
Sweden	2013-03-28	19	389.651	0.0538256	0.0163461	0.179763	3.29286	10.9973	0.299426
Sweden	2013-03-30	21	389.651	0.10804	0.0284419	0.276659	3.79863	9.72714	0.390519
Sweden	2013-04-01	23	389.651	0.0708716	0.0223522	0.212252	3.17068	9.49581	0.333903
Sweden	2013-04-03	25	389.651	0.0688498	0.0174707	0.15867	3.94087	9.08206	0.433918
Sweden	2013-04-05	27	389.651	0.142823	0.0303057	0.270303	4.71275	8.9192	0.528382
Sweden	2013-04-07	29	389.651	0.223153	0.055445	0.481271	4.02477	8.68017	0.463674
Sweden	2013-04-09	31	389.651	0.183251	0.0593246	0.52539	3.08895	8.8562	0.34879
Sweden	2013-04-11	33	389.651	0.437802	0.199243	1.83827	2.19733	9.22628	0.23816
Sweden	2013-04-13	35	389.651	1.25116	0.542661	5.11162	2.30559	9.41955	0.244767
Sweden	2013-04-15	37	389.651	0.13196	0.0780913	0.781314	1.68982	10.0051	0.168895
Sweden	2013-04-17	39	389.651	0.173842	0.0926357	1.07366	1.87662	11.5901	0.161915
Sweden	2013-04-19	41	389.651	0.127909	0.062869	0.689577	2.03454	10.9685	0.18549
Sweden	2013-04-21	43	389.651	0.23033	0.123663	1.20062	1.86257	9.70886	0.191842
Sweden	2013-04-23	45	389.651	0.230814	0.107726	0.985259	2.14261	9.14599	0.234267
Sweden	2013-04-25	47	389.651	0.112059	0.0520907	0.527278	2.15123	10.1223	0.212523
Sweden	2013-04-27	49	389.651	0.24404	0.11561	1.20427	2.11088	10.4166	0.202645
Sweden	2013-04-29	51	389.651	0.184414	0.0796932	0.730442	2.31404	9.16568	0.252468
Sweden	2013-05-01	53	389.651	0.349798	0.156879	1.51957	2.22974	9.68627	0.230195
Sweden	2013-05-03	55	389.651	0.548606	0.222066	2.76055	2.47046	12.4312	0.19873
Sweden	2013-05-05	57	389.651	0.187377	0.0855068	1.04005	2.19137	12.1634	0.180162
Sweden	2013-05-07	59	389.651	0.18669	0.0901715	1.00505	2.07039	11.146	0.185752
Sweden	2013-05-09	61	389.651	0.392639	0.181567	2.52504	2.1625	13.9069	0.155498
Sweden	2013-05-11	63	389.651	0.38199	0.162257	2.53186	2.35422	15.604	0.150873
Sweden	2013-05-13	65	389.651	0.441371	0.190677	2.98619	2.31475	15.6609	0.147804
Sweden	2013-05-15	67	389.651	0.405159	0.19591	2.67122	2.06809	13.6349	0.151676
Sweden	2013-05-17	69	389.651	0.211955	0.119398	1.36611	1.7752	11.4417	0.155152
Sweden	2013-05-19	71	389.651	0.127596	0.0729282	0.877643	1.7496	12.0343	0.145384
Sweden	2013-05-21	73	389.651	0.0890211	0.0517578	0.698528	1.71995	13.4961	0.127441
Sweden	2013-05-23	75	389.651	0.0687615	0.0484245	0.630305	1.41997	13.0162	0.109092
Sweden	2013-05-25	77	389.651	0.23056	0.181392	2.10479	1.27106	11.6036	0.109541
Sweden	2013-05-27	79	389.651	0.104018	0.0856715	0.817331	1.21415	9.54029	0.127265
Sweden	2013-05-29	81	389.651	0.0922423	0.101732	0.865849	0.90672	8.51109	0.106534
Sweden	2013-05-31	83	389.651	0.117747	0.155046	1.36342	0.759429	8.79361	0.0863615
Sweden	2013-06-02	85	389.651	0.119544	0.156804	1.38556	0.762379	8.83625	0.0862786
Sweden	2013-06-04	87	389.651	0.0965846	0.114266	1.20502	0.84526	10.5457	0.0801519
Sweden	2013-06-06	89	389.651	0.157642	0.202001	2.07378	0.780401	10.2662	0.0760166
Sweden	2013-06-08	91	389.651	0.0680175	0.0826237	0.844141	0.82322	10.2167	0.0805759
Sweden	2013-06-10	93	389.651	0.226407	0.346109	3.65679	0.654149	10.5654	0.0619141
Sweden	2013-06-12	95	389.651	0.154574	0.209835	2.21281	0.736645	10.5455	0.0698542
Sweden	2013-06-14	97	389.651	0.150759	0.225092	2.36588	0.669767	10.5108	0.063722
Sweden	2013-06-16	99	389.651	0.171165	0.194826	2.07602	0.878553	10.6558	0.0824483
Sweden	2013-06-18	101	389.651	0.0462477	0.062611	0.686597	0.738651	10.9661	0.067358
Sweden	2013-06-20	103	389.651	0.16861	0.201857	2.04655	0.835295	10.1386	0.0823876
Sweden	2013-03-10	1	361.354	0.0266882	0.0146007	0.146473	1.82788	10.0319	0.182206
Sweden	2013-03-12	3	361.354	0.0172361	0.0131286	0.107725	1.31287	8.20534	0.160001
Sweden	2013-03-14	5	361.354	0.0278605	0.0160125	0.154404	1.73992	9.64273	0.180439
Sweden	2013-03-16	7	361.354	0.0185198	0.0148058	0.125334	1.25084	8.46515	0.147764
Sweden	2013-03-18	9	361.354	0.056144	0.0421649	0.327994	1.33153	7.77885	0.171174
Sweden	2013-03-20	11	361.354	0.0393906	0.0227828	0.223017	1.72896	9.78883	0.176626
Sweden	2013-03-22	13	361.354	0.0519776	0.0203563	0.23579	2.5534	11.5832	0.22044
Sweden	2013-03-24	15	361.354	0.0283348	0.0154845	0.158685	1.82989	10.248	0.17856
Sweden	2013-03-26	17	361.354	0.0919311	0.0372119	0.378251	2.47048	10.1648	0.243043
Sweden	2013-03-28	19	361.354	0.0617949	0.0272893	0.252771	2.26444	9.26265	0.24447
Sweden	2013-03-30	21	361.354	0.190864	0.0649419	0.574831	2.93899	8.85146	0.332035
Sweden	2013-04-01	23	361.354	0.179074	0.0671398	0.555554	2.66719	8.27458	0.322335
Sweden	2013-04-03	25	361.354	0.381774	0.0849456	0.758571	4.49433	8.93008	0.50328
Sweden	2013-04-05	27	361.354	0.29918	0.0618171	0.523012	4.83976	8.46064	0.572032
Sweden	2013-04-07	29	361.354	0.501794	0.135319	1.09563	3.70823	8.09667	0.457994
Sweden	2013-04-09	31	361.354	0.53535	0.205691	1.68691	2.60269	8.20115	0.317356
Sweden	2013-04-11	33	361.354	0.519673	0.292904	2.59872	1.77421	8.87228	0.199973
Sweden	2013-04-13	35	361.354	0.815524	0.441732	4.09695	1.8462	9.27474	0.199056
Sweden	2013-04-15	37	361.354	0.209865	0.156345	1.59333	1.34232	10.1912	0.131715
Sweden	2013-04-17	39	361.354	0.0541073	0.0390768	0.396811	1.38464	10.1546	0.136355
Sweden	2013-04-19	41	361.354	0.442867	0.284662	3.2199	1.55577	11.3113	0.137541
Sweden	2013-04-21	43	361.354	0.308674	0.218641	2.23789	1.41178	10.2354	0.137931
Sweden	2013-04-23	45	361.354	0.168517	0.1426	1.39406	1.18174	9.77599	0.120882
Sweden	2013-04-25	47	361.354	0.114343	0.0814072	0.892284	1.40459	10.9608	0.128147
Sweden	2013-04-27	49	361.354	0.158361	0.1239	1.25422	1.27814	10.1228	0.126262
Sweden	2013-04-29	51	361.354	0.246676	0.170489	1.56933	1.44688	9.20492	0.157185
Sweden	2013-05-01	53	361.354	0.183462	0.136869	1.25824	1.34041	9.19298	0.145808
Sweden	2013-05-03	55	361.354	0.313287	0.198526	2.03068	1.57806	10.2288	0.154277
Sweden	2013-05-05	57	361.354	0.220794	0.130737	1.66039	1.68885	12.7003	0.132977
Sweden	2013-05-07	59	361.354	0.175002	0.108088	1.38834	1.61906	12.8445	0.126051
Sweden	2013-05-09	61	361.354	0.259456	0.142844	1.99649	1.81636	13.9767	0.129956
Sweden	2013-05-11	63	361.354	0.374023	0.154372	3.04562	2.42287	19.7291	0.122807
Sweden	2013-05-13	65	361.354	0.245454	0.12969	2.24451	1.89262	17.3067	0.109358
Sweden	2013-05-15	67	361.354	0.167869	0.119943	1.44954	1.39957	12.0853	0.115808
Sweden	2013-05-17	69	361.354	0.203442	0.140236	1.90075	1.45071	13.554	0.107032
Sweden	2013-05-19	71	361.354	0.114226	0.0840194	1.28666	1.35951	15.3139	0.0887766
Sweden	2013-05-21	73	361.354	0.121166	0.115818	1.48308	1.04617	12.8052	0.0816991
Sweden	2013-05-23	75	361.354	0.11	0.127426	1.54354	0.86325	12.1133	0.0712649
Sweden	2013-05-25	77	361.354	0.234806	0.300189	3.19737	0.782193	10.6512	0.0734371
Sweden	2013-05-27	79	361.354	0.159199	0.179392	1.6999	0.887438	9.4759	0.0936522
Sweden	2013-05-29	81	361.354	0.1396	0.19678	1.59951	0.709421	8.12845	0.0872762
Sweden	2013-05-31	83	361.354	0.0774042	0.134467	1.12844	0.575638	8.39194	0.0685941
Sweden	2013-06-02	85	361.354	0.0605189	0.0851325	0.745091	0.710879	8.75214	0.0812235
Sweden	2013-06-04	87	361.354	0.0759822	0.10136	0.946439	0.749631	9.33745	0.0802822
Sweden	2013-06-06	89	361.354	0.084791	0.0978267	1.04698	0.866747	10.7024	0.0809859
Sweden	2013-06-08	91	361.354	0.0483511	0.0594563	0.612079	0.813221	10.2946	0.0789949
Sweden	2013-06-10	93	361.354	0.237962	0.291968	3.33951	0.815027	11.4379	0.0712565
Sweden	2013-06-12	95	361.354	0.116673	0.141076	1.63444	0.827024	11.5855	0.0713843
Sweden	2013-06-14	97	361.354	0.502504	0.515164	6.19781	0.975425	12.0308	0.0810776
Sweden	2013-06-16	99	361.354	0.265532	0.277575	3.47278	0.956615	12.5112	0.0764609
Sweden	2013-06-18	101	361.354	0.118434	0.109952	2.43693	1.07714	22.1636	0.0485996
Sweden	2013-06-20	103	361.354	0.445347	0.374831	7.64221	1.18813	20.3884	0.0582746
Gran Canaria	2014-10-02	1	401.075	0.00877104	0.0161824	0.129367	0.542011	7.99429	0.0677998
Gran Canaria	2014-10-04	3	401.075	0.00641992	0.0124629	0.153057	0.515123	12.281	0.0419447
Gran Canaria	2014-10-06	5	401.075	0.00935147	0.020069	0.164491	0.465965	8.19624	0.056851
Gran Canaria	2014-10-08	7	401.075	0.0202617	0.0326861	0.332927	0.619888	10.1856	0.0608592
Gran Canaria	2014-10-10	9	401.075	0.00866356	0.0238649	0.184128	0.363025	7.71544	0.0470517
Gran Canaria	2014-10-12	11	401.075	0.0027327	0.00597437	0.064839	0.457404	10.8529	0.042146
Gran Canaria	2014-10-14	13	401.075	0.0117446	0.0241606	0.236775	0.486104	9.80004	0.0496023
Gran Canaria	2014-10-18	17	401.075	0.00675927	0.0161095	0.142618	0.419582	8.85301	0.0473942
Gran Canaria	2014-10-20	19	401.075	0.0141324	0.0288471	0.279958	0.489905	9.70487	0.0504803
Gran Canaria	2014-10-22	21	401.075	0.00566281	0.0129013	0.117832	0.438933	9.1333	0.0480585
Gran Canaria	2014-10-24	23	401.075	0.0065618	0.0140595	0.13305	0.466716	9.46335	0.0493182
Gran Canaria	2014-10-26	25	401.075	0.0351577	0.0491859	0.531984	0.714794	10.8158	0.0660879
Gran Canaria	2014-10-02	1	924	0.0116644	0.0131239	0.123923	0.888786	9.44255	0.0941256
Gran Canaria	2014-10-04	3	924	0.0111846	0.016466	0.216555	0.679252	13.1516	0.0516477
Gran Canaria	2014-10-06	5	924	0.00546178	0.00814564	0.102701	0.670516	12.6081	0.0531813
Gran Canaria	2014-10-08	7	924	0.00432681	0.0117839	0.0723231	0.367178	6.13743	0.0598261
Gran Canaria	2014-10-10	9	924	0.0049705	0.00622169	0.0852905	0.798898	13.7086	0.0582772
Gran Canaria	2014-10-12	11	924	0.0114713	0.0208286	0.246192	0.550747	11.8199	0.0465949
Gran Canaria	2014-10-14	13	924	0.0185947	0.0364468	0.411296	0.510189	11.2848	0.0452101
Gran Canaria	2014-10-18	17	924	0.00669438	0.0123066	0.131959	0.543965	10.7226	0.0507309
Gran Canaria	2014-10-20	19	924	0.0100497	0.0169449	0.178829	0.593081	10.5536	0.0561973
Gran Canaria	2014-10-22	21	924	0.00117693	0.00266167	NA	0.442177	NA	NA
Gran Canaria	2014-10-24	23	924	0.000805377	0.00152921	NA	0.526661	NA	NA
Gran Canaria	2014-10-26	25	924	0.00302617	0.00557303	NA	0.543002	NA	NA
Gran Canaria	2014-10-02	1	588	0.0119327	0.0168977	0.246783	0.706172	14.6045	0.0483531
Gran Canaria	2014-10-04	3	588	0.0141946	0.0248819	0.235642	0.570481	9.47043	0.0602381
Gran Canaria	2014-10-06	5	588	0.011455	0.0187756	0.188751	0.6101	10.053	0.0606882
Gran Canaria	2014-10-08	7	588	0.00977515	0.0177058	0.197502	0.552088	11.1547	0.0494938
Gran Canaria	2014-10-10	9	588	0.00981245	0.0216376	0.190639	0.453491	8.81053	0.0514714
Gran Canaria	2014-10-12	11	588	0.00624517	0.0135423	0.130962	0.461161	9.67063	0.0476868
Gran Canaria	2014-10-14	13	588	0.0104694	0.0211565	0.205053	0.494858	9.69222	0.0510572
Gran Canaria	2014-10-18	17	588	0.0109098	0.0197226	0.189648	0.553162	9.61578	0.0575264
Gran Canaria	2014-10-20	19	588	0.0133195	0.0210746	0.230947	0.632016	10.9586	0.0576732
Gran Canaria	2014-10-22	21	588	0.0110159	0.0190692	0.216299	0.577681	11.3429	0.050929
Gran Canaria	2014-10-24	23	588	0.0140185	0.0211633	0.25458	0.662397	12.0293	0.0550653
Gran Canaria	2014-10-26	25	588	0.0334283	0.0461283	0.63448	0.724681	13.7547	0.0526861
Gran Canaria	2014-10-02	1	724	0.0120795	0.0227023	0.16722	0.532081	7.36577	0.072237
Gran Canaria	2014-10-04	3	724	0.00854324	0.0168634	0.273574	0.506614	16.223	0.0312282
Gran Canaria	2014-10-06	5	724	0.00832222	0.0174596	0.152196	0.476655	8.71703	0.0546809
Gran Canaria	2014-10-08	7	724	0.0120887	0.0222036	0.213833	0.544448	9.63056	0.0565334
Gran Canaria	2014-10-10	9	724	0.014251	0.0273164	0.282114	0.5217	10.3276	0.050515
Gran Canaria	2014-10-12	11	724	0.0189411	0.0415799	0.428491	0.455534	10.3052	0.0442041
Gran Canaria	2014-10-14	13	724	0.0144421	0.0330239	0.302142	0.437324	9.14921	0.0477991
Gran Canaria	2014-10-18	17	724	0.00963515	0.0198194	0.170564	0.486147	8.60592	0.0564898
Gran Canaria	2014-10-20	19	724	0.0174183	0.0328143	0.294318	0.530814	8.96918	0.0591819
Gran Canaria	2014-10-22	21	724	0.00542109	0.0103074	0.101888	0.525942	9.88499	0.0532061
Gran Canaria	2014-10-24	23	724	0.00371335	0.00762857	0.0773698	0.486768	10.1421	0.0479948
Gran Canaria	2014-10-26	25	724	0.0142941	0.0249166	0.276654	0.573676	11.1032	0.0516676
Gran Canaria	2014-10-02	1	481	0.0144553	0.0256926	0.194418	0.562625	7.56709	0.0743516
Gran Canaria	2014-10-04	3	481	0.0181121	0.0385377	0.524188	0.469984	13.602	0.0345527
Gran Canaria	2014-10-06	5	481	0.0102876	0.0260085	0.226909	0.395547	8.72443	0.0453379
Gran Canaria	2014-10-08	7	481	0.0101973	0.0230538	0.233697	0.442327	10.137	0.0436348
Gran Canaria	2014-10-10	9	481	0.00618617	0.0161558	0.133805	0.382907	8.28214	0.0462328
Gran Canaria	2014-10-12	11	481	0.00551184	0.0132877	0.119323	0.414809	8.98002	0.0461924
Gran Canaria	2014-10-14	13	481	0.0149604	0.035282	0.340121	0.424022	9.64006	0.0439854
Gran Canaria	2014-10-18	17	481	0.013214	0.0288368	0.26362	0.458236	9.14178	0.0501254
Gran Canaria	2014-10-20	19	481	0.0169106	0.0336583	0.346093	0.50242	10.2826	0.0488614
Gran Canaria	2014-10-22	21	481	0.00801746	0.0160837	0.16972	0.498485	10.5523	0.0472394
Gran Canaria	2014-10-24	23	481	0.0143436	0.0256329	0.270305	0.559578	10.5452	0.0530647
Gran Canaria	2014-10-26	25	481	0.0290954	0.0707876	0.88844	0.411024	12.5508	0.0327489
Gran Canaria	2014-10-02	1	863	0.0166315	0.0298506	0.373002	0.557156	12.4956	0.0445881
Gran Canaria	2014-10-04	3	863	0.0163029	0.0295248	0.285781	0.552177	9.67937	0.0570468
Gran Canaria	2014-10-06	5	863	0.0116597	0.0225396	0.231864	0.517297	10.2869	0.0502868
Gran Canaria	2014-10-08	7	863	0.00982204	0.0179862	0.181128	0.546087	10.0704	0.054227
Gran Canaria	2014-10-10	9	863	0.013948	0.0249662	0.279182	0.558674	11.1824	0.0499601
Gran Canaria	2014-10-12	11	863	0.0123454	0.0250087	0.278817	0.493643	11.1488	0.0442777
Gran Canaria	2014-10-14	13	863	0.0152119	0.0327497	0.257542	0.464491	7.86395	0.0590659
Gran Canaria	2014-10-18	17	863	0.00610186	0.0120459	0.109252	0.50655	9.06965	0.0558511
Gran Canaria	2014-10-20	19	863	0.0104167	0.0179651	0.193466	0.579827	10.7689	0.0538425
Gran Canaria	2014-10-22	21	863	0.00874749	0.0157361	0.171201	0.555888	10.8795	0.0510949
Gran Canaria	2014-10-24	23	863	0.00794856	0.0134377	0.151181	0.591511	11.2505	0.0525765
Gran Canaria	2014-10-26	25	863	0.0144863	0.0240524	0.299009	0.602283	12.4316	0.0484478
Gran Canaria	2014-10-02	1	679	0.0219988	0.0378234	0.466041	0.581618	12.3215	0.0472036
Gran Canaria	2014-10-04	3	679	0.008769	0.0197142	0.234023	0.444806	11.8708	0.0374706
Gran Canaria	2014-10-06	5	679	0.013358	0.0257479	0.241819	0.518799	9.39181	0.0552395
Gran Canaria	2014-10-08	7	679	0.00989833	0.0180528	0.169818	0.548298	9.4067	0.058288
Gran Canaria	2014-10-10	9	679	0.0115908	0.0256286	0.237291	0.45226	9.25882	0.0488463
Gran Canaria	2014-10-12	11	679	0.026596	0.0599593	0.615678	0.443567	10.2683	0.0431979
Gran Canaria	2014-10-14	13	679	0.0180807	0.0426496	0.41987	0.423937	9.84466	0.0430627
Gran Canaria	2014-10-18	17	679	0.00690868	0.0164595	0.146539	0.419737	8.90298	0.0471457
Gran Canaria	2014-10-20	19	679	0.0146596	0.0310352	0.299805	0.472353	9.66015	0.048897
Gran Canaria	2014-10-22	21	679	0.00798367	0.0190747	0.171821	0.418548	9.00781	0.0464649
Gran Canaria	2014-10-24	23	679	0.00498278	0.00854522	0.106809	0.583108	12.4993	0.0466513
Gran Canaria	2014-10-26	25	679	0.0162504	0.0285462	0.317126	0.569266	11.1092	0.0512426
Gran Canaria	2014-10-02	1	1047	0.0188905	0.0331981	0.399948	0.569023	12.0473	0.0472324
Gran Canaria	2014-10-04	3	1047	0.0164976	0.0301902	0.392491	0.546455	13.0006	0.0420331
Gran Canaria	2014-10-06	5	1047	0.01264	0.0242007	0.20501	0.522298	8.47124	0.0616555
Gran Canaria	2014-10-08	7	1047	0.00817883	0.0159604	0.143116	0.512445	8.96691	0.0571485
Gran Canaria	2014-10-10	9	1047	0.005524	0.0089337	0.105275	0.618334	11.7841	0.052472
Gran Canaria	2014-10-12	11	1047	0.00979142	0.0188791	0.220558	0.518637	11.6826	0.0443939
Gran Canaria	2014-10-14	13	1047	0.0239201	0.0639266	0.621599	0.37418	9.72363	0.0384815
Gran Canaria	2014-10-18	17	1047	0.00743314	0.0205205	0.194737	0.36223	9.4899	0.0381701
Gran Canaria	2014-10-20	19	1047	0.00802713	0.0180112	0.197684	0.445675	10.9756	0.0406059
Gran Canaria	2014-10-22	21	1047	0.0148871	0.0227667	0.262631	0.6539	11.5358	0.0566847
Gran Canaria	2014-10-24	23	1047	0.0257107	0.0350776	0.393918	0.732966	11.2299	0.0652692
Gran Canaria	2014-10-26	25	1047	0.0186537	0.0241456	0.278477	0.772552	11.5333	0.0669847
Gran Canaria	2014-10-02	1	401	0.0148874	0.0315232	0.392564	0.472268	12.4532	0.0379234
Gran Canaria	2014-10-04	3	401	0.0114545	0.0266705	0.363767	0.429481	13.6393	0.0314884
Gran Canaria	2014-10-06	5	401	0.0115084	0.0339508	0.291564	0.338973	8.58786	0.0394712
Gran Canaria	2014-10-08	7	401	0.023726	0.0555048	0.532316	0.427459	9.59044	0.0445713
Gran Canaria	2014-10-10	9	401	0.000721343	0.00176652	0.0198276	0.408341	11.2241	0.0363807
Gran Canaria	2014-10-12	11	401	0.000857284	0.00211642	0.0228669	0.405063	10.8045	0.0374902
Gran Canaria	2014-10-14	13	401	0.0116427	0.0307201	0.279767	0.378994	9.10697	0.0416158
Gran Canaria	2014-10-18	17	401	0.0131425	0.0276687	0.260831	0.474994	9.42694	0.0503868
Gran Canaria	2014-10-20	19	401	0.0223548	0.0457068	0.464468	0.489091	10.1619	0.0481299
Gran Canaria	2014-10-22	21	401	0.0231359	0.0460922	0.583014	0.501948	12.6489	0.0396833
Gran Canaria	2014-10-24	23	401	0.0378615	0.0623789	0.774516	0.60696	12.4163	0.048884
Gran Canaria	2014-10-26	25	401	0.0453433	0.0666785	0.910697	0.680028	13.658	0.0497897
